# Supplementary material for: Retrospective study of transcriptomic profiling identifies Thai triple-negative breast cancer patients who may benefit from immune checkpoint and PARP inhibitors
Source: PeerJ. 2023 Jun 12;11:e15350. doi: 10.7717/peerj.15350 (PMC10269579; doi:10.7717/peerj.15350)
Supplement: Supplemental Information 5 [file peerj-11-15350-s005.csv]

Name	Accession	Code.Class	BC149	BBT006	BBT040	BBT068	BBT082	BBT107	BBT119	BBT136	BBT145	BBT242	BBT278	BBT333	BBT410	BBT756	BBT854	BBT860	BBT863	BBT892	BC018	BC024	BC032	BC039	BC041	BC045	BC090	BC138	BC142	BC146
ABCA8	NM_007168.2	Endogenous	214	25	11	40	51	33	32	17	123	12	84	417	418	46	31	12	27	109	10	30	10	10	1	25	41	44	40	17
ACTR3B	NM_001040135.1	Endogenous	809	285	1081	878	355	825	1064	877	1246	1138	484	179	459	430	565	269	749	361	239	395	100	454	487	498	411	348	123	173
ACVR1B	NM_004302.4	Endogenous	806	371	448	254	495	965	354	487	861	251	193	236	348	372	678	723	303	322	107	187	270	171	158	295	187	274	112	159
ACVR1C	NM_145259.2	Endogenous	85	52	24	53	50	33	36	73	45	19	30	123	47	40	24	27	23	41	12	40	12	20	2	18	16	10	26	17
ACVRL1	NM_000020.1	Endogenous	207	250	115	80	173	195	89	260	192	119	144	291	259	52	87	131	146	172	119	159	81	55	11	69	106	118	67	185
ADAM12	NM_003474.5	Endogenous	1829	717	467	33	321	420	616	760	718	638	356	1251	788	195	426	958	1061	1066	315	210	148	152	40	152	244	839	596	540
ADCY9	NM_001116.3	Endogenous	159	149	351	191	199	103	269	327	242	43	99	94	138	125	105	108	188	236	137	102	106	95	114	96	114	148	75	96
ADD1	NM_001119.4	Endogenous	1956	1029	2341	1085	1161	2282	1452	1716	1586	958	852	1209	1936	526	1662	1002	1457	1212	801	523	583	811	335	526	870	1266	379	659
ADM	NM_001124.2	Endogenous	213	218	81	51	946	218	193	192	815	280	114	414	153	266	142	232	770	59	60	169	436	67	40	402	46	538	21	346
AGR2	NM_006408.3	Endogenous	1733	51	26	68	33687	2197	23	18	67	165	34	582	905	1762	3818	1247	167	15	5	52	21650	17	118	52	662	57	12	13
AGT	NM_000029.3	Endogenous	23	42	268	5	8	34	3186	147	47	199	549	56	16	25	112	8	222	28	92	1	7	921	9	18	5	84	14	16
AGTR1	NM_009585.3	Endogenous	74	60	29	47	49	20	44	44	100	46	54	113	141	50	30	37	34	66	15	31	5	14	9	48	28	27	34	36
AKT3	NM_001206729.1	Endogenous	628	3556	285	1480	288	421	2433	525	483	2107	346	975	993	55	175	461	1580	1657	212	585	121	1476	38	160	348	1289	450	249
ALDH1A1	NM_000689.4	Endogenous	574	677	337	201	4538	1307	173	1215	824	169	450	1820	1521	114	406	417	139	549	197	138	4016	115	2197	175	613	134	241	327
ALDOA	NM_000034.3	Endogenous	4449	4811	7385	3250	9246	4955	4131	7876	7212	5742	2161	1741	2037	3850	3375	4703	2238	2629	1459	1036	8362	1468	1328	2786	1361	1271	594	2053
ANGPT1	NM_001199859.1	Endogenous	40	73	142	49	82	37	57	76	230	42	34	134	79	531	40	51	41	127	53	32	21	23	171	71	27	19	48	130
ANLN	NM_018685.2	Endogenous	896	1319	1594	515	1028	1751	8432	1254	1812	1112	418	128	430	472	1668	329	1402	783	282	205	851	3042	312	575	463	694	139	495
ANXA9	NM_003568.2	Endogenous	18	18	12	9	59	18	317	387	9	26	36	25	45	11	52	34	12	7	1	4	7	79	5	7	27	6	4	41
APH1B	NM_001145646.1	Endogenous	124	199	171	171	170	187	114	165	121	114	66	130	115	87	100	109	106	175	59	85	58	54	75	43	74	74	51	59
APOD	NM_001647.3	Endogenous	4142	382	870	21	558	102650	287	604	861	451	590	4471	9186	89	454	79405	205	1856	297	48	107	170	33	134	2494	204	768	191
APOE	NM_000041.2	Endogenous	6212	12364	4493	828	5705	5191	1745	14069	4045	3048	10211	2798	6844	9049	2586	2330	5840	2472	1825	1900	1734	827	1346	1399	5452	4381	729	3448
AR	NM_000044.2	Endogenous	452	22	29	8	30	451	38	25	49	13	36	95	279	18	107	1819	22	59	16	8	7	23	2	60	169	11	21	11
AREG	NM_001657.3	Endogenous	1652	36	16	24	514	510	77	25	30	206	12	241	381	52	833	72	21	66	7	12	426	34	4	14	331	18	32	101
ARID1A	NM_006015.4	Endogenous	988	733	1221	549	669	631	795	671	497	449	431	330	540	366	976	402	473	535	258	212	449	415	209	159	327	346	146	218
ARNT2	NM_014862.3	Endogenous	235	684	88	790	248	28	310	74	403	1025	86	46	173	52	130	102	35	338	55	250	76	289	616	122	112	36	80	72
ASPM	NM_018136.4	Endogenous	351	1169	1784	1078	863	706	2023	895	370	820	413	92	414	611	2079	99	780	431	517	562	543	787	678	191	482	544	66	394
ASPN	NM_017680.4	Endogenous	190	178	237	20	165	41	43	68	416	135	35	144	157	15	136	1005	137	707	154	89	56	30	19	155	60	86	131	103
ATAD2	NM_014109.3	Endogenous	801	1112	2948	861	1091	1176	2070	1248	2705	1047	2098	236	637	708	1184	482	882	1193	741	331	773	620	704	1308	593	482	248	814
ATM	NM_000051.3	Endogenous	1334	651	663	1022	676	1168	575	1547	792	927	1164	880	1842	676	1021	372	830	1009	306	645	175	295	341	320	761	675	425	518
ATP10B	NM_025153.2	Endogenous	12	17	35	16	115	5	24	38	11	17	52	17	17	28	14	7	17	12	20	3	29	8	3	8	7	7	8	39
AURKA	NM_003600.2	Endogenous	128	489	1331	381	866	462	1285	558	361	274	160	72	129	252	531	132	378	131	259	125	308	489	264	181	124	233	30	225
AURKB	NM_001256834.1	Endogenous	121	303	415	688	289	310	981	320	210	394	188	73	130	239	431	58	339	285	87	271	101	412	102	83	108	154	39	167
AXIN1	NM_181050.1	Endogenous	202	198	197	113	241	103	328	211	210	310	111	87	76	154	162	94	188	107	67	76	77	87	61	93	32	98	40	76
AXIN2	NM_004655.3	Endogenous	167	70	45	22	44	62	20	87	34	40	85	73	105	8	43	32	81	73	33	27	50	9	3	20	62	74	33	58
B3GNT3	NM_014256.3	Endogenous	1226	254	895	25	1258	317	512	852	276	637	51	83	61	47	122	377	1031	114	242	21	238	110	42	198	27	633	33	174
BAD	NM_004322.3	Endogenous	250	211	221	287	176	156	219	184	200	132	97	97	104	112	201	103	152	127	54	149	101	83	92	74	52	61	40	111
BAG1	NM_004323.3	Endogenous	1266	803	895	962	890	674	890	1592	644	709	581	680	984	870	1461	313	1537	1039	262	315	425	418	256	249	762	1037	291	471
BAIAP2L1	NM_018842.4	Endogenous	859	277	331	673	1005	290	605	902	412	414	248	169	405	383	392	460	337	324	113	314	435	273	250	295	323	183	110	177
BAIAP3	NM_001286464.1	Endogenous	14	22	12	18	35	25	12	14	22	13	14	17	28	124	27	7	9	11	5	14	17	6	1	15	11	6	4	5
BAMBI	NM_012342.2	Endogenous	1589	3292	695	53	1255	5575	3909	66	1088	1536	621	263	162	12849	578	469	1783	1591	183	37	628	1321	193	468	133	1308	285	372
BAX	NM_004324.3	Endogenous	718	815	947	1085	853	787	1042	978	819	932	741	370	749	525	939	433	757	628	266	439	430	497	232	312	496	429	174	507
BBC3	NM_014417.4	Endogenous	155	186	153	169	215	138	104	259	115	131	136	61	114	37	255	116	131	135	58	80	84	55	246	45	73	101	38	66
BBOX1	NM_003986.2	Endogenous	79	335	195	55	31	32	728	169	486	78	218	185	177	261	47	7	128	129	35	34	41	139	4	195	211	62	33	47
BCAS1	NM_003657.3	Endogenous	265	20	17	18	396	765	86	25	32	33	19	36	35	26	53	28	13	6	3	13	73	29	3	19	14	4	3	9
BCL11A	NM_018014.3	Endogenous	272	386	2126	439	166	210	978	211	475	373	332	133	348	663	382	6	506	322	562	195	65	661	329	195	149	383	92	267
BCL2	NM_000633.2	Endogenous	164	94	1177	346	67	426	151	142	986	100	124	210	309	608	30	40	128	201	300	143	36	93	11	335	133	96	76	57
BCL2A1	NM_004049.2	Endogenous	77	3585	57	67	304	265	52	425	229	631	389	271	336	86	55	63	143	379	44	150	118	28	236	112	167	106	85	454
BCL2L1	NM_001191.3	Endogenous	1064	653	716	413	1001	1094	751	942	759	546	404	516	496	466	1017	725	641	417	188	161	626	354	276	250	331	477	156	462
BCL6B	NM_181844.3	Endogenous	78	53	47	31	116	72	53	43	63	53	21	68	69	40	34	44	40	58	51	56	25	28	10	21	23	32	21	31
BDNF	NM_170734.3	Endogenous	13	39	12	39	18	7	17	14	30	16	12	12	8	49	14	6	19	7	4	20	6	8	5	18	4	11	10	8
BIRC5	NM_001168.2	Endogenous	1272	2302	1685	1737	1792	1879	3276	1885	1185	1596	482	129	437	660	2150	324	751	828	466	376	1056	1143	294	463	505	512	128	626
BLM	NM_000057.3	Endogenous	54	240	282	408	237	177	483	177	261	208	128	55	120	128	212	29	180	164	65	166	155	202	96	101	88	86	32	99
BLVRA	NM_000712.3	Endogenous	1780	707	662	364	1759	1707	731	1717	434	826	952	790	1022	107	1893	747	268	387	293	189	1494	380	299	146	625	225	154	376
BMP2	NM_001200.3	Endogenous	28	121	320	71	55	24	37	44	94	274	40	122	95	403	33	29	26	194	72	48	13	13	8	54	16	16	55	33
BMP4	NM_001202.5	Endogenous	217	59	192	11	90	42	33	42	226	155	56	163	121	72	20	119	44	49	89	22	49	16	6	79	68	24	36	99
BMP5	NM_021073.2	Endogenous	8	22	320	257	46	20	29	15	113	11	9	20	137	151	25	22	15	4	99	132	30	14	35	29	263	2	6	20
BMP6	NM_001718.4	Endogenous	90	35	42	89	96	87	84	85	91	38	36	130	119	48	48	24	93	48	33	36	20	86	6	47	43	53	41	31
BMP7	NM_001719.1	Endogenous	187	288	1060	825	1405	2706	91	89	107	288	531	61	50	45	853	92	18	17	123	307	1068	33	13	63	19	15	12	140
BMP8A	NM_181809.3	Endogenous	24	58	41	12	68	32	23	38	101	56	15	14	41	86	29	76	36	92	19	50	21	10	1	42	26	10	29	50
BMPR1A	NM_004329.2	Endogenous	1203	1622	1224	495	617	1111	731	1958	1354	516	286	434	631	553	1294	699	703	1229	356	261	355	470	236	644	428	489	388	423
BMPR1B	NM_001203.2	Endogenous	15	27	783	182	278	7	72	9	113	56	19	19	22	24	36	49	11	129	195	83	481	48	3	34	42	13	41	26
BMPR2	NM_001204.6	Endogenous	754	454	452	172	395	413	561	350	472	180	244	313	360	134	286	521	490	579	167	134	149	211	60	179	156	256	177	198
BNC2	NM_017637.5	Endogenous	81	56	40	26	63	20	38	50	84	33	33	76	55	32	32	77	77	95	12	34	9	20	22	28	13	29	32	30
BNIP3	NM_004052.3	Endogenous	334	239	262	250	230	352	137	138	334	314	107	135	78	75	189	92	51	91	68	88	114	42	132	167	40	27	14	93
BORCS7	NM_001136200.1	Endogenous	442	292	440	219	197	364	281	408	327	500	254	359	395	191	370	289	302	362	163	104	79	181	92	117	182	215	111	192
BRCA1	NM_007294.3	Endogenous	123	245	311	216	256	166	86	341	166	96	27	33	95	113	518	54	127	127	70	90	14	22	104	71	90	100	27	38
BRCA2	NM_000059.3	Endogenous	203	219	349	2490	659	720	830	591	556	429	174	167	284	151	310	79	375	443	75	1205	178	312	102	158	246	245	118	132
BTG2	NM_006763.2	Endogenous	1357	700	614	223	1309	1413	244	1248	639	972	635	1846	1208	78	397	240	376	616	195	164	363	130	420	194	576	251	226	504
C5orf38	NM_001294337.1	Endogenous	113	71	103	19	231	205	108	96	24	75	22	51	141	127	36	82	216	81	47	7	205	22	8	21	70	133	23	29
CA12	NM_001218.3	Endogenous	114	130	147	24	37	704	201	82	76	120	31	87	157	60	50	96	20	32	46	30	20	95	16	37	105	15	20	162
CACNA1D	NM_000720.3	Endogenous	234	20	78	11	73	157	17	14	130	26	6	24	60	174	96	42	25	127	21	9	20	12	5	54	39	14	51	10
CACNA1H	NM_001005407.1	Endogenous	146	38	26	32	74	11	34	42	60	42	29	31	39	78	36	17	24	19	19	23	11	17	10	51	8	19	16	17
CACNA2D1	NM_000722.2	Endogenous	217	122	110	233	103	69	229	163	143	87	101	232	182	59	53	105	114	171	63	192	27	178	11	54	36	61	74	90
CACNA2D3	NM_018398.2	Endogenous	14	9	23	7	17	10	14	12	18	43	12	16	18	15	2	6	9	18	10	5	5	9	5	15	12	7	2	10
CACNG1	NM_000727.3	Endogenous	6	27	12	19	23	9	20	14	28	15	2	10	8	22	10	5	11	33	5	15	9	7	5	13	6	3	8	11
CACNG4	NM_014405.2	Endogenous	290	75	25	28	96	54	44	41	49	104	21	63	54	19	63	44	30	287	20	25	83	16	5	25	47	17	71	93
CACNG6	NM_031897.2	Endogenous	11	16	11	21	18	12	11	18	18	8	7	12	15	28	6	17	6	8	5	11	8	9	1	18	10	5	1	9
CALML5	NM_017422.4	Endogenous	6248	133	4448	23	1460	260	9614	185	6480	2438	1141	890	60	147	67	95	11540	4492	1143	22	25	3700	4167	2419	41	6703	1440	1395
CAMK2B	NM_001220.3	Endogenous	39	10	14	134	61	19	9	8	24	8	6	12	32	5	22	8	6	10	8	116	37	5	3	19	15	6	5	10
CAV1	NM_001753.4	Endogenous	784	271	1443	89	259	334	441	362	988	342	447	2156	835	1350	172	365	346	745	355	214	97	215	35	411	225	249	281	493
CBLC	NM_001130852.1	Endogenous	60	96	39	62	69	5	78	111	64	212	31	7	102	82	7	73	58	53	19	19	31	32	123	31	76	31	10	27
CCL2	NM_002982.3	Endogenous	521	2797	433	281	1274	647	628	2530	2303	2406	1987	6779	1805	38	204	758	812	2755	249	1173	677	397	243	710	1114	574	742	2280
CCL21	NM_002989.2	Endogenous	243	72	26	25	172	72	30	47	54	239	276	987	1415	32	17	11	18	65	9	16	23	23	29	17	684	35	102	57
CCL3L1	NM_021006.5	Endogenous	102	936	175	298	610	722	138	1053	313	291	320	929	379	129	87	256	466	261	109	446	151	94	160	199	245	339	62	812
CCL4	NM_002984.2	Endogenous	189	702	135	226	425	982	115	1273	225	360	382	756	266	147	100	138	266	232	57	260	96	43	105	114	188	177	56	447
CCL5	NM_002985.2	Endogenous	533	8245	359	44	586	1546	105	7174	422	1024	3216	455	1362	86	142	76	224	1080	102	58	303	67	127	129	798	276	433	836
CCL7	NM_006273.3	Endogenous	24	308	16	51	146	13	29	214	84	119	78	12	38	56	19	11	37	17	4	80	40	15	31	34	8	17	5	185
CCL8	NM_005623.2	Endogenous	86	1546	115	59	345	115	141	1444	293	273	1546	1255	316	27	65	173	207	193	60	129	110	88	68	86	224	106	59	869
CCNA1	NM_001111045.1	Endogenous	22	31	10	178	47	12	36	56	33	415	35	25	47	113	17	12	60	19	3	90	6	10	9	32	55	16	10	25
CCNA2	NM_001237.4	Endogenous	400	1455	1605	1603	1189	1572	1587	858	997	835	311	101	398	468	1293	152	1947	410	305	330	705	527	498	420	464	1057	69	473
CCNB1	NM_031966.2	Endogenous	1475	2097	3278	2584	1538	1255	3761	3407	1272	1624	724	182	980	1373	2712	444	2255	896	795	762	1011	1422	1411	480	1242	1108	163	670
CCND1	NM_053056.2	Endogenous	389	516	692	514	188	608	626	263	155	1441	242	424	510	3417	102	1100	2158	579	261	255	94	776	13	77	279	1704	224	755
CCND2	NM_001759.2	Endogenous	361	460	410	124	285	670	99	1209	400	288	444	854	754	98	114	295	139	411	250	164	101	71	72	116	276	129	158	293
CCNE1	NM_001238.1	Endogenous	162	406	2517	879	581	106	905	1457	274	172	178	82	346	270	392	164	54	246	431	194	181	578	682	109	352	23	61	132
CCNE2	NM_057749.2	Endogenous	434	546	375	271	909	333	955	264	944	142	60	83	98	95	1131	99	146	156	98	79	681	443	10	385	132	92	28	191
CCR1	NM_001295.2	Endogenous	172	648	98	67	192	231	82	507	229	147	398	377	252	105	76	112	207	167	56	138	76	25	38	101	190	166	49	278
CCR2	NM_001123041.2	Endogenous	113	192	60	17	178	959	19	1186	129	47	331	191	520	30	36	39	37	173	20	18	48	15	85	38	367	30	58	168
CCR5	NM_000579.3	Endogenous	139	621	85	32	177	397	40	1031	100	129	387	99	326	66	59	71	144	168	21	35	59	16	49	60	262	106	52	275
CD163	NM_203416.2	Endogenous	1412	1530	378	194	624	854	206	2185	740	647	1882	1911	1625	613	524	466	978	651	242	603	234	106	145	269	740	727	233	1139
CD19	NM_001770.4	Endogenous	76	40	25	20	212	196	19	305	50	21	238	229	298	53	22	13	12	41	18	12	13	6	18	13	90	10	16	43
CD1E	NM_030893.3	Endogenous	26	100	18	23	40	93	37	65	53	19	15	29	232	37	14	5	19	141	7	27	11	7	5	41	45	10	50	13
CD24	NM_013230.2	Endogenous	1757	7571	5734	1940	1379	14028	16601	2757	2200	5837	1910	5666	1420	941	11980	1522	4968	3085	2003	528	503	3070	333	458	707	1246	293	1486
CD27	NM_001242.4	Endogenous	195	229	55	66	160	592	28	764	122	106	332	254	402	68	48	24	38	190	23	46	22	8	44	52	203	41	103	190
CD274	NM_014143.3	Endogenous	52	157	16	58	68	85	35	517	56	147	204	55	148	38	26	25	40	62	8	48	29	10	12	26	73	25	13	142
CD276	NM_001024736.1	Endogenous	1328	1208	1555	861	731	1222	2331	799	2011	1462	740	496	568	597	783	989	1275	1048	545	519	323	1295	193	717	433	873	351	508
CD34	NM_001025109.1	Endogenous	472	316	338	102	414	438	271	366	321	248	315	1075	892	162	198	300	355	372	430	321	180	159	34	116	250	296	158	257
CD36	NM_001001548.2	Endogenous	3452	185	206	365	427	680	135	206	757	157	330	8913	4281	200	677	317	538	3407	244	990	137	134	30	151	3545	621	1658	292
CD44	NM_001001392.1	Endogenous	2300	15037	4458	288	1581	18459	7134	3807	8847	5152	4166	2213	3536	2404	3869	3915	1947	3501	1559	567	893	2080	980	3935	1988	1230	885	2042
CD68	NM_001251.2	Endogenous	817	2236	578	549	1214	1048	242	2398	863	686	1303	1152	1458	348	408	746	918	957	272	596	425	108	217	312	637	729	192	1021
CD84	NM_001184879.1	Endogenous	634	693	232	79	497	707	88	1272	451	279	747	496	911	83	185	343	636	491	117	260	163	51	92	191	422	499	167	393
CD8A	NM_001768.6	Endogenous	129	254	94	53	139	266	50	663	122	147	324	117	294	62	46	32	66	155	24	51	38	22	28	36	134	58	89	98
CD8B	NM_172213.2	Endogenous	50	227	69	90	368	175	845	432	250	256	300	88	143	97	65	25	48	72	24	75	58	419	19	154	53	30	41	89
CDC14A	NM_001319210.1	Endogenous	107	77	108	95	99	133	110	142	271	74	84	108	185	107	413	39	79	83	47	36	52	53	67	119	91	76	36	65
CDC14B	NM_001077181.2	Endogenous	1060	251	710	221	222	186	252	313	482	694	270	483	360	38	339	303	471	262	274	107	140	167	105	293	174	470	106	182
CDC20	NM_001255.1	Endogenous	131	471	832	353	356	367	845	466	365	463	194	32	238	825	552	90	210	296	144	71	175	255	194	116	224	90	33	188
CDC25A	NM_001789.2	Endogenous	169	142	354	412	355	68	341	167	146	169	142	42	164	165	331	73	181	145	83	123	87	192	103	43	111	105	35	94
CDC25B	XR_937181.1	Endogenous	660	807	3490	938	436	1908	1066	1489	771	664	505	292	794	332	1103	285	573	361	960	407	283	849	96	196	495	338	154	502
CDC25C	NM_001790.4	Endogenous	63	133	256	76	201	62	163	145	90	79	33	16	39	57	141	28	96	83	52	16	194	46	42	34	39	53	10	39
CDC6	NM_001254.3	Endogenous	289	543	487	709	509	412	744	510	492	428	225	121	302	274	896	134	169	236	127	208	217	392	258	183	343	101	62	199
CDC7	NM_003503.3	Endogenous	544	380	1184	1025	864	482	1770	512	940	611	1067	268	434	449	799	159	188	1272	312	458	471	869	177	382	336	127	269	170
CDCA5	NM_080668.3	Endogenous	237	364	572	570	270	271	530	208	261	332	99	31	110	147	353	98	239	210	128	214	132	209	124	123	69	129	36	197
CDCA7L	NM_001127370.2	Endogenous	407	80	759	985	1106	119	1140	292	804	258	161	187	376	116	1382	171	1243	477	327	381	902	527	94	314	252	679	122	188
CDCA8	NM_018101.3	Endogenous	9	38	24	26	27	15	34	20	35	22	19	11	29	228	20	11	11	8	11	49	13	20	10	26	11	4	2	24
CDH1	NM_004360.3	Endogenous	7553	2707	3181	411	3748	6548	3825	2327	2895	3549	664	624	1602	1483	4981	5231	1848	2849	934	162	2688	1803	1329	1143	1720	1566	751	1306
CDH2	NM_001792.3	Endogenous	86	397	141	2688	53	26	48	39	287	315	46	43	54	60	54	100	394	621	71	899	23	140	8	136	28	94	135	130
CDH3	NM_001793.3	Endogenous	323	2700	1494	58	547	141	1182	469	1596	1696	357	163	210	77	359	869	183	2253	366	24	568	367	247	852	274	137	576	500
CDH5	NM_001795.3	Endogenous	131	96	100	30	94	105	88	98	109	88	117	303	225	40	61	84	112	110	89	92	53	39	16	35	66	84	50	82
CDK1	NM_001786.4	Endogenous	1592	2802	2925	1587	1430	5090	3067	3678	1144	1296	581	241	1387	856	4933	439	2880	623	710	464	965	1385	1763	498	2172	1770	156	1006
CDK4	NM_000075.3	Endogenous	1377	2002	2080	1661	1793	1719	2202	1124	2673	1014	370	633	665	709	3220	1542	927	825	417	425	717	845	879	842	560	501	174	587
CDK6	NM_001145306.1	Endogenous	459	327	797	1725	191	376	481	266	740	656	170	167	191	761	71	191	1199	340	129	465	108	278	271	178	65	673	117	187
CDKN1A	NM_000389.2	Endogenous	392	436	292	52	1455	212	120	1041	576	377	278	850	361	87	1188	342	357	358	148	140	1157	51	72	190	285	279	72	400
CDKN1B	NM_004064.3	Endogenous	868	704	577	955	1430	500	1630	1146	1843	832	533	597	903	1373	914	536	693	523	216	423	680	916	483	768	400	413	180	397
CDKN1C	NM_000076.2	Endogenous	417	160	573	201	266	88	246	337	262	151	130	486	333	210	1511	124	369	361	151	85	106	159	32	63	170	260	95	187
CDKN2A	NM_000077.4	Endogenous	242	568	791	710	302	166	1188	779	289	89	193	96	252	100	646	149	131	1633	187	138	400	419	315	100	295	70	202	80
CDKN2B	NM_004936.3	Endogenous	164	252	261	51	88	124	141	315	143	214	46	242	140	75	366	311	174	773	106	40	129	55	107	48	157	141	161	50
CDKN2C	NM_078626.2	Endogenous	248	351	523	338	413	360	257	323	816	235	236	256	299	98	432	81	272	314	162	80	499	90	81	326	107	150	108	141
CDKN2D	NM_001800.3	Endogenous	34	178	86	70	110	93	128	101	117	43	59	47	62	89	103	23	54	55	61	54	53	62	26	62	33	33	14	71
CDKN3	NM_005192.3	Endogenous	170	472	356	419	672	310	746	245	415	269	126	70	159	118	346	70	204	130	71	65	416	298	142	169	174	120	22	141
CEACAM5	NM_004363.4	Endogenous	347	24	9	29	15300	13	9	26	28	29	10	12	10	27	1662	31	9	6	10	25	6945	10	3	23	4	5	6	62
CEACAM6	NM_002483.6	Endogenous	4182	78	24	33	17619	13288	222	722	34	456	25	315	35	43	7317	704	230	9	13	35	7400	29	3	26	38	373	6	121
CENPF	NM_016343.3	Endogenous	498	1751	3192	1056	896	938	2510	664	395	1173	353	109	425	744	1093	102	728	493	742	346	607	948	874	159	476	361	86	482
CEP55	NM_018131.3	Endogenous	531	505	341	320	470	501	901	330	277	607	280	98	350	277	1272	73	617	268	122	101	304	610	159	115	309	383	65	264
CETN2	NM_004344.1	Endogenous	1405	991	917	873	2719	1916	818	1629	1361	1044	522	330	985	453	1965	1031	568	774	307	276	2103	389	466	671	784	356	221	403
CFD	NM_001317335.1	Endogenous	1218	115	71	33	168	159	25	174	393	68	89	2535	748	106	138	54	126	725	47	49	64	13	17	35	76	94	146	55
CHAD	NM_001267.2	Endogenous	80	27	18	10	59	8	33	6	30	17	15	32	50	17	38	5	18	12	6	25	192	14	20	27	11	2	5	13
CHEK2	NM_001005735.1	Endogenous	239	379	941	548	639	446	723	458	640	664	267	135	311	263	833	195	370	264	246	149	216	302	340	257	291	205	87	184
CHI3L1	NM_001276.2	Endogenous	493	8588	3478	242	545	2079	4957	9632	5087	6008	9207	1821	3011	584	56	72	358	1756	630	127	68	868	1022	3340	2613	250	634	523
CHIT1	NM_003465.2	Endogenous	57	61	102	26	114	1216	36	59	83	31	15	254	130	79	31	124	28	38	53	23	14	14	101	73	20	27	17	32
CHRNA5	NM_000745.3	Endogenous	17	376	252	150	332	155	437	77	316	129	65	36	94	198	214	127	72	50	67	49	130	273	43	115	136	71	13	88
CKB	NM_001823.4	Endogenous	430	540	7064	459	949	645	1072	64	292	107	35	249	64	229	715	67	981	238	795	127	577	409	289	80	27	469	65	340
CKMT1A	NM_001015001.1	Endogenous	21	53	225	353	946	124	163	743	108	17	421	38	160	144	28	139	178	174	53	183	404	35	116	67	141	78	38	100
CKS1B	NM_001826.2	Endogenous	1791	8252	9632	3434	4088	4459	11426	4906	2621	4224	1755	950	1717	3194	6288	1068	3504	3706	2178	956	2278	4491	3718	1276	1849	2080	657	1513
CLDN1	NM_021101.3	Endogenous	1370	110	61	235	41	18	2564	48	192	165	19	68	189	19	39	577	185	516	38	45	67	530	148	74	133	132	156	61
CLDN3	NM_001306.3	Endogenous	334	210	8	70	326	324	758	33	144	384	80	48	59	20	84	74	342	135	7	23	96	330	147	51	43	210	28	43
CLDN4	NM_001305.4	Endogenous	3282	2624	1866	55	4549	4754	8143	9364	2838	3555	648	742	1679	852	817	937	6036	1385	590	48	1902	2219	1395	1029	1343	3138	316	756
CLDN7	NM_001185022.1	Endogenous	671	321	138	280	1391	707	1372	606	320	373	403	84	92	139	553	166	783	494	60	125	681	526	104	95	44	609	141	149
CLEC14A	NM_175060.1	Endogenous	190	91	120	31	154	156	91	116	110	66	111	276	225	45	55	81	93	92	111	82	66	62	22	36	85	82	56	97
CLEC5A	NM_013252.2	Endogenous	60	333	114	48	125	67	49	203	482	359	28	40	140	130	63	104	289	255	89	98	46	25	36	225	98	144	75	147
CMKLR1	NM_004072.2	Endogenous	244	532	145	41	175	290	42	550	192	100	433	285	453	139	85	129	129	247	70	71	49	22	22	58	140	107	70	199
CNTFR	NM_147164.2	Endogenous	26	25	157	11	30	8	21	214	16	7	139	37	7	23	13	8	9	37	28	8	4	4	1	15	4	3	20	37
COL11A1	NM_001854.3	Endogenous	442	1042	1055	56	697	315	188	315	1442	1182	19	40	71	28	582	3379	1179	1402	1135	363	205	58	38	625	57	789	397	772
COL27A1	NM_032888.3	Endogenous	317	279	693	64	115	23	122	118	46	923	508	41	111	103	19	32	427	601	213	44	33	48	41	22	64	197	125	89
COL2A1	NM_001844.4	Endogenous	125	165	152	94	141	144	163	173	258	194	84	105	115	87	101	86	130	373	53	56	73	96	97	113	87	75	118	80
COL4A6	NM_001287758.1	Endogenous	10	7	19	5	19	2	10	10	13	5	5	13	19	24	15	13	4	17	3	2	9	4	2	2	18	5	5	5
COL6A3	NM_004369.3	Endogenous	6563	2723	3722	458	2323	2652	872	3813	6542	2572	1905	4788	4102	101	1810	5901	3149	6484	1776	2294	845	370	190	1670	1030	2339	3128	3676
COL7A1	NM_000094.3	Endogenous	55	88	185	139	285	34	62	31	193	85	11	24	44	60	67	52	73	121	63	170	31	99	15	48	21	24	54	108
COL9A3	XM_011528545.1	Endogenous	8	202	1040	3	8	6	74	35	158	307	91	8	10	116	3	1	438	421	167	2	5	12	402	47	5	272	133	66
COLEC12	NM_130386.2	Endogenous	233	111	90	77	108	89	60	161	318	126	98	433	235	64	99	132	100	228	68	100	72	24	18	87	37	87	127	92
COMP	NM_000095.2	Endogenous	402	39	722	15	106	88	22	27	239	214	24	117	89	16	268	1193	322	711	801	14	34	21	6	77	44	323	327	38
CPA3	NM_001870.2	Endogenous	146	144	75	30	68	39	20	91	355	280	54	575	433	10	61	347	24	164	26	8	19	11	7	66	98	23	97	102
CREBBP	NM_001079846.1	Endogenous	1088	617	1252	258	676	721	509	659	985	708	300	394	405	488	423	355	604	398	378	181	322	323	214	447	189	564	262	263
CRYAB	NM_001885.2	Endogenous	1534	146	998	88	370	127	3511	778	4252	1290	1024	2399	592	1066	130	305	11105	8644	348	46	174	1335	164	1897	278	6369	1794	1465
CSF3R	NM_000760.3	Endogenous	252	262	108	75	140	107	100	288	159	126	360	166	476	55	121	70	172	107	38	63	28	40	54	54	171	168	49	196
CTSW	NM_001335.3	Endogenous	39	171	23	10	113	231	31	452	134	65	76	76	188	36	28	14	36	67	10	17	28	8	92	53	78	24	25	89
CXADR	NM_001207063.1	Endogenous	2418	483	888	3180	1261	2189	1997	2842	1791	950	448	327	1089	2927	2343	302	1321	573	289	1243	788	850	611	735	961	1049	190	550
CXCL10	NM_001565.3	Endogenous	2137	19608	735	97	3898	3373	526	13641	1278	3651	10952	1189	2823	71	976	540	1669	2125	312	178	1587	393	513	490	3261	1499	598	6064
CXCL12	NM_199168.3	Endogenous	248	175	69	6	70	99	36	137	219	134	241	500	408	50	66	295	159	448	52	66	30	19	17	63	51	64	241	113
CXCL13	NM_006419.2	Endogenous	491	1851	86	10	752	1875	47	5781	443	297	3133	2638	1120	9	160	62	41	296	22	12	162	15	226	101	573	59	103	1389
CXCL5	NM_002994.4	Endogenous	12	154	13	52	23	8	47	65	33	213	23	18	53	556	11	7	26	109	9	82	19	23	37	10	80	24	28	1017
CXCL8	NM_000584.3	Endogenous	236	1434	36	256	275	192	326	36	616	939	9	579	63	155	107	123	52	229	31	697	553	113	104	222	36	29	31	2520
CXCL9	NM_002416.2	Endogenous	759	2177	195	37	3341	6955	84	8840	748	1157	2725	340	2651	39	395	97	178	392	53	68	1135	68	309	218	1101	170	165	2729
CXCR6	NM_006564.1	Endogenous	96	337	46	14	130	325	26	742	85	88	174	67	200	38	52	27	43	112	7	26	44	22	43	29	127	43	45	137
CXXC5	NM_016463.5	Endogenous	1101	789	933	391	2248	698	290	3176	390	632	636	733	924	180	1199	592	605	585	362	313	1291	88	254	174	587	354	243	326
CXorf36	NM_024689.2	Endogenous	228	162	130	69	186	168	139	192	140	147	179	399	369	43	90	95	134	182	97	129	75	65	14	52	105	97	79	118
CYBB	NM_000397.3	Endogenous	963	4803	558	215	1286	2257	378	3407	1292	1020	2713	1911	3207	191	506	898	1856	1710	367	279	375	208	223	462	1488	1775	553	1256
CYP4F3	NM_000896.2	Endogenous	8	24	66	28	29	7	37	53	33	17	17	16	28	71	15	21	32	6	28	20	4	16	7	34	5	17	3	22
DCN	NM_001920.3	Endogenous	4110	4073	2083	6241	2646	2721	625	4510	6551	2711	1915	12044	6078	61	2126	7606	3742	8704	1003	1798	692	313	215	1683	1567	2098	2655	4007
DDB2	NM_000107.2	Endogenous	199	406	176	128	598	194	519	406	632	341	441	181	382	79	506	274	289	378	68	97	268	122	21	251	138	155	166	168
DDR2	NM_006182.2	Endogenous	545	641	1410	72	213	234	903	464	1304	575	789	960	445	149	166	434	298	1236	560	103	85	162	25	570	116	169	414	262
DDX39A	NM_005804.3	Endogenous	514	824	1959	1290	954	1396	2466	771	1041	854	575	292	460	6733	1203	525	1825	547	686	491	434	1143	304	438	435	868	144	550
DEPDC1	NM_001114120.2	Endogenous	252	975	1101	574	681	647	3928	457	644	484	206	85	306	722	932	175	280	363	241	226	397	1569	473	288	351	166	71	205
DHRS2	NM_182908.4	Endogenous	6	21	13	12	29	1109	43	11	24	4	4	17	32	27	7	2015	10	16	6	6	6	25	2	13	10	6	9	8
DKK1	NM_012242.2	Endogenous	2206	360	28	7	147	2652	429	28	232	1202	37	108	571	3	137	715	6	25	13	15	236	355	2	61	583	3	10	70
DKK2	NM_014421.2	Endogenous	36	46	142	58	71	56	29	33	47	16	27	33	112	37	30	62	42	45	89	35	13	8	6	33	45	29	11	17
DLGAP5	NM_014750.4	Endogenous	382	704	781	464	693	476	1576	513	603	403	219	84	237	296	694	71	338	273	172	100	579	693	228	269	285	313	38	227
DLL1	NM_005618.3	Endogenous	209	54	40	150	192	118	36	150	72	79	70	60	101	42	214	60	60	62	28	78	74	23	6	50	25	45	21	40
DLL3	NM_203486.2	Endogenous	16	42	148	1515	69	12	54	87	20	14	9	13	24	104	14	9	41	18	27	625	13	27	13	9	23	11	7	11
DLL4	NM_019074.2	Endogenous	105	60	59	37	87	48	61	55	64	71	51	51	63	42	21	35	92	42	64	87	26	39	4	39	22	51	11	36
DNAJC12	NM_021800.2	Endogenous	323	69	70	534	211	97	25	34	51	43	23	56	120	60	86	68	27	22	29	131	57	13	10	17	77	16	17	26
DPT	NM_001937.4	Endogenous	767	166	237	39	171	240	78	439	592	245	348	1638	458	60	217	1179	125	1108	214	48	48	47	58	181	68	134	307	238
DSC2	NM_024422.3	Endogenous	1364	2537	6964	462	701	1351	8716	1012	5839	2926	984	514	2584	1708	2596	364	8596	4434	2243	234	710	5823	1272	2058	2973	7964	1153	2572
DTX1	NM_004416.2	Endogenous	60	14	35	5	23	15	21	62	20	13	22	45	59	14	20	9	14	28	7	8	8	8	3	6	16	11	20	22
DTX3	NM_178502.3	Endogenous	230	224	365	187	330	141	112	214	448	156	80	117	170	208	246	168	166	154	104	133	147	70	35	201	76	88	78	78
DTX4	NM_015177.1	Endogenous	140	156	150	79	242	118	356	192	244	184	122	101	243	116	138	376	253	112	69	43	193	99	129	85	131	152	38	66
DUSP4	NM_057158.3	Endogenous	2890	202	152	156	141	947	124	377	267	166	96	257	1088	660	557	166	49	128	60	57	603	107	26	94	1258	43	50	140
DUSP6	NM_022652.2	Endogenous	2057	573	472	105	359	740	162	326	713	357	222	839	799	103	669	1482	257	348	221	167	366	68	131	266	504	182	129	240
E2F1	NM_005225.2	Endogenous	90	76	228	94	143	133	217	105	109	55	33	24	34	37	247	22	39	54	70	38	48	110	93	36	47	17	8	53
E2F5	NM_001083588.1	Endogenous	192	880	721	3779	157	306	281	240	281	204	75	67	152	350	134	56	284	194	136	812	76	136	289	152	191	169	36	259
ECM2	NM_001197295.1	Endogenous	605	239	284	60	295	154	103	286	561	297	187	1171	585	73	171	892	300	877	256	149	75	65	26	183	140	229	386	303
EDN1	NM_001955.2	Endogenous	1234	1156	350	60	161	286	340	104	826	631	316	595	185	55	172	137	458	857	207	53	137	145	198	344	113	331	255	195
EDNRB	NM_000115.3	Endogenous	249	116	97	37	71	128	72	65	135	77	89	266	207	57	60	43	92	83	88	34	21	51	8	77	34	54	33	33
EFNA3	NM_004952.4	Endogenous	96	84	624	40	89	135	150	108	124	41	17	25	35	93	88	82	144	55	110	31	37	54	124	39	31	78	17	48
EFNA5	NM_001962.2	Endogenous	153	113	176	256	82	38	794	376	199	256	21	84	79	62	97	14	340	332	83	101	114	336	38	102	46	162	103	39
EGF	NM_001178130.2	Endogenous	61	117	235	48	82	657	395	58	471	55	293	40	61	36	333	138	23	17	67	53	153	116	98	196	18	6	9	42
EGFR	NM_005228.3	Endogenous	643	155	79	72	237	261	786	424	651	643	99	292	313	94	239	233	467	305	41	35	309	345	118	254	216	431	132	118
EGLN2	NM_053046.3	Endogenous	1095	1150	884	1080	761	572	631	718	513	960	558	526	798	317	762	456	577	607	298	394	354	296	646	229	501	399	194	530
EGLN3	NM_001308103.1	Endogenous	852	294	661	376	2994	412	220	131	966	315	103	333	437	552	69	773	44	251	122	159	4778	54	24	441	530	26	84	342
EIF2AK3	NM_001313915.1	Endogenous	1010	624	491	555	903	1322	1856	905	894	478	306	409	549	610	1661	590	685	513	203	291	453	599	181	383	462	545	221	256
EIF3B	NM_003751.3	Endogenous	1282	1764	1433	4192	2475	1722	2243	2682	1140	1340	832	622	1339	1170	2024	1180	1032	1131	339	1228	1090	832	1612	496	1329	607	263	950
EIF4E2	NM_004846.3	Endogenous	1535	2087	1894	1538	1051	1825	1180	1416	1170	1200	1065	697	1048	686	1743	1013	1181	880	635	619	576	617	368	550	562	823	232	727
EIF4EBP1	NM_004095.3	Endogenous	2445	2194	1312	16151	636	1880	2388	1851	1102	985	710	379	818	463	3519	888	1367	1535	321	3546	445	937	1741	415	1181	979	326	438
ELF3	NM_004433.4	Endogenous	2076	1616	888	1093	8476	1656	4547	1742	2463	978	975	585	1147	1705	2853	380	4702	1495	251	578	3801	1689	190	1491	616	2825	404	317
ELK3	NM_001303511.1	Endogenous	618	940	590	168	475	816	663	864	1064	412	353	936	813	120	477	812	499	688	317	218	242	243	53	332	473	420	250	351
ELOVL2	NM_017770.3	Endogenous	10	17	12	516	58	17	20	23	30	13	15	23	59	25	16	14	23	17	7	180	7	20	3	35	18	7	12	25
EMCN	NM_001159694.1	Endogenous	473	185	301	51	273	431	173	299	432	135	210	1221	732	22	148	247	158	239	281	128	125	106	10	117	241	154	113	175
ENO1	NM_001428.3	Endogenous	9125	24225	22644	16656	18868	7408	23980	18543	14202	10724	3849	3694	5781	8420	12036	5420	5823	9154	4415	4224	17087	8321	4720	5432	5592	4071	1804	5089
ENPP2	NM_001040092.2	Endogenous	538	522	216	53	168	371	68	458	319	446	926	1450	943	164	92	102	101	235	146	64	67	51	1799	109	462	109	121	249
EP300	NM_001429.3	Endogenous	852	1059	1935	468	685	882	1372	1124	1764	869	846	640	973	736	758	862	831	1071	491	267	273	670	259	685	574	680	322	544
EPAS1	NM_001430.4	Endogenous	778	463	327	57	749	424	676	783	659	385	535	1444	772	1052	326	673	316	547	229	133	580	189	30	180	257	240	183	415
ERBB2	NM_004448.2	Endogenous	1261	557	1726	83	324	1233	642	1091	783	1006	437	245	711	304	16623	1176	450	521	526	37	209	246	143	362	525	469	132	292
ERBB4	NM_001042599.1	Endogenous	202	29	31	68	42	14	39	14	25	15	31	28	126	48	253	9	14	10	12	39	21	33	2	12	63	8	8	11
ERCC1	NM_001983.3	Endogenous	439	219	557	528	285	280	331	273	402	487	206	218	358	782	189	210	261	371	171	181	165	167	417	215	191	157	103	210
EREG	NM_001432.2	Endogenous	403	77	19	42	227	36	25	20	33	40	25	23	100	51	30	18	27	9	12	39	53	11	1	9	33	10	8	69
ESPL1	NM_012291.4	Endogenous	141	166	310	219	299	187	210	334	171	208	54	27	84	93	232	27	157	119	65	93	103	70	51	62	51	76	26	63
ESR1	NM_000125.2	Endogenous	68	73	22	21	53	90	290	92	56	63	87	100	261	130	172	29	41	49	17	21	7	84	7	40	130	25	36	27
ETV4	NM_001079675.1	Endogenous	118	170	158	37	51	14	30	28	199	62	28	50	142	145	82	14	37	74	37	19	30	9	107	69	85	22	12	37
ETV7	NM_001207035.1	Endogenous	46	139	9	33	163	42	22	398	16	85	141	22	46	26	23	11	30	31	9	24	49	12	21	10	44	24	15	64
EXO1	NM_006027.3	Endogenous	184	654	865	470	125	196	896	330	359	617	460	41	225	300	792	64	196	160	206	152	92	458	376	152	217	101	35	265
EYA1	NM_172059.2	Endogenous	5	19	31	1206	16	2	17	13	21	8	11	20	16	41	73	3	28	15	26	541	5	8	1	15	6	18	8	6
EYA2	NM_005244.4	Endogenous	147	239	242	10	1110	98	656	152	159	413	80	183	147	52	1409	82	141	140	159	12	595	341	4	64	84	112	41	119
EYA4	NM_001301012.1	Endogenous	18	19	8	39	32	7	33	23	53	78	22	22	35	53	22	49	26	28	15	29	5	5	2	48	6	6	18	13
F3	NM_001993.4	Endogenous	738	286	151	15	230	196	294	225	240	562	145	674	515	129	192	802	125	1067	86	54	205	102	8	75	290	118	446	402
FAM124B	NM_001122779.1	Endogenous	83	72	44	74	52	90	69	46	59	57	49	53	102	61	90	68	52	34	36	76	24	38	10	39	38	51	19	48
FAM198B	NM_001031700.2	Endogenous	3391	1329	1196	192	1159	3405	565	1080	1407	1003	650	2722	2153	549	832	2637	1654	2007	875	503	524	333	98	503	1023	1086	827	1077
FAM214A	NM_019600.3	Endogenous	266	210	385	130	644	509	123	559	281	101	124	317	458	175	453	821	195	263	122	47	511	75	98	113	282	144	84	143
FAM83D	NM_030919.2	Endogenous	239	625	2057	292	786	597	2323	656	442	345	138	50	211	321	1016	154	771	295	409	88	454	1075	363	153	361	517	27	263
FANCF	NM_022725.2	Endogenous	182	486	327	273	279	171	300	292	320	354	189	115	221	187	615	157	189	219	99	123	53	123	62	147	127	120	64	134
FAP	NM_004460.2	Endogenous	685	832	383	78	517	520	267	545	1252	549	215	899	526	15	560	1186	862	1276	275	248	218	110	42	384	266	602	429	551
FBN1	NM_000138.3	Endogenous	2488	1056	1425	89	694	635	229	814	1275	1088	646	2209	1847	152	1092	3061	1192	2048	1295	449	263	154	53	419	511	1127	944	931
FGF1	NM_033137.1	Endogenous	146	136	69	29	123	79	47	102	197	135	36	148	155	45	76	126	182	216	38	42	35	27	7	73	103	116	85	49
FGF10	NM_004465.1	Endogenous	41	33	19	31	32	5	10	7	46	13	16	88	31	69	21	32	40	23	7	36	8	14	5	22	2	12	22	10
FGF12	NM_004113.5	Endogenous	74	40	18	1571	170	46	31	69	56	27	15	37	22	20	27	31	24	20	19	418	88	12	6	27	6	12	6	75
FGF13	NM_001139498.1	Endogenous	460	37	355	39	770	405	430	68	602	103	36	116	112	32	626	148	98	179	96	11	119	208	5	365	55	77	59	48
FGF18	NM_003862.2	Endogenous	33	33	20	11	24	23	16	11	20	15	13	33	30	24	25	20	32	22	12	5	9	8	4	16	7	10	13	14
FGF2	NM_002006.4	Endogenous	118	184	413	656	108	27	54	42	253	268	49	318	151	47	21	15	134	99	99	132	54	45	5	90	53	82	44	32
FGF7	NM_002009.3	Endogenous	301	292	473	31	237	250	59	180	1410	248	115	1983	912	63	114	471	222	626	287	92	70	45	17	385	205	207	201	211
FGF9	NM_002010.2	Endogenous	2	18	9	16	32	7	25	12	21	5	12	9	24	27	5	4	11	5	1	12	3	6	1	10	3	5	4	7
FGFR2	NR_073009.1	Endogenous	169	405	1823	11	241	217	805	50	326	725	106	64	120	384	352	60	61	232	529	7	136	435	4978	137	79	69	66	167
FGFR3	NM_022965.2	Endogenous	66	205	1975	21	232	535	175	218	127	48	50	48	39	226	1368	35	10	151	285	28	36	41	69	31	7	8	34	162
FGFR4	NM_002011.3	Endogenous	5069	72	296	92	47	976	69	42	45	93	133	17	40	148	136	353	8	80	91	48	12	18	79	32	35	4	19	33
FGL2	NM_006682.2	Endogenous	582	1392	288	85	713	1171	150	1695	543	430	1032	1024	1564	58	244	270	592	609	148	167	257	109	115	227	1010	676	230	920
FHL1	NM_001449.4	Endogenous	1687	106	678	596	250	176	125	65	693	153	149	6078	857	10	223	332	1234	1024	451	165	150	160	28	208	95	982	426	82
FLI1	NM_001167681.2	Endogenous	301	394	214	86	338	499	136	754	405	210	406	639	797	89	142	189	288	325	151	124	104	77	46	140	371	272	146	318
FLNC	NM_001458.4	Endogenous	119	47	285	51	69	14	89	41	77	30	46	146	99	48	30	42	96	60	194	66	39	83	16	42	38	58	47	49
FLRT3	NM_013281.2	Endogenous	53	51	145	43	52	1370	110	12	37	22	39	44	118	65	271	107	15	13	56	28	12	31	3	18	79	5	16	36
FLT3	NM_004119.2	Endogenous	40	56	16	24	44	50	16	120	48	26	47	23	112	28	17	17	7	19	4	15	8	9	7	18	18	6	12	23
FNBP1	NM_015033.2	Endogenous	2211	2086	1301	1035	1079	2027	863	2704	1102	1506	1332	1128	1844	251	935	510	784	1180	515	576	490	381	661	492	804	879	504	661
FOS	NM_005252.3	Endogenous	600	76	88	66	678	142	128	76	462	223	199	1012	234	240	75	135	106	182	29	90	348	49	6	167	56	98	80	52
FOSL1	NM_005438.3	Endogenous	56	250	95	70	125	28	310	75	123	249	51	261	36	39	39	151	60	120	27	51	104	79	11	46	25	42	25	68
FOXA1	NM_004496.2	Endogenous	2560	13	9	27	750	1348	51	10	39	279	5	347	254	9	2269	1268	16	8	7	12	739	27	17	20	167	32	8	18
FOXC1	NM_001453.1	Endogenous	69	456	1889	14	32	57	982	331	430	802	472	134	687	719	52	48	1377	945	460	25	30	460	700	166	617	695	191	376
FOXC2	NM_005251.2	Endogenous	14	145	49	12	20	10	13	8	27	54	15	8	21	72	18	8	138	102	26	14	10	8	3	20	6	129	31	39
FOXM1	NM_202002.1	Endogenous	415	515	332	1839	840	377	1250	530	998	1473	313	138	302	838	751	188	468	470	71	547	335	784	412	330	368	299	118	312
FOXP3	NM_014009.3	Endogenous	44	93	19	16	57	51	28	120	49	24	82	27	97	15	44	25	25	36	8	20	21	11	5	31	48	12	17	55
FREM2	NM_207361.5	Endogenous	13	72	20	21	42	13	14	8	98	35	11	10	19	25	10	7	24	24	7	11	13	6	214	53	8	7	6	11
FST	NM_006350.2	Endogenous	113	114	211	178	64	37	35	52	176	147	41	226	144	53	31	479	266	204	186	147	11	17	6	84	136	127	59	72
FSTL1	NM_007085.4	Endogenous	5957	4326	4072	233	2580	1694	3387	2750	4720	3850	2130	7944	5747	338	3927	4541	6529	4407	3037	1213	1156	1774	146	1652	1927	5615	1927	4454
FSTL3	NM_005860.2	Endogenous	104	30	35	6	16	47	14	118	29	17	14	126	48	1	59	53	78	47	23	9	7	3	3	11	12	38	21	20
FUT3	NM_000149.3	Endogenous	34	80	78	15	556	84	762	71	87	83	38	29	21	36	79	165	180	65	39	13	232	260	9	27	5	118	14	25
FXYD3	NM_001136007.1	Endogenous	1596	3798	1660	16	23214	1031	5596	5188	1497	5762	587	326	759	1263	1584	1420	1390	4143	327	7	3503	2360	4317	528	514	700	909	512
FZD10	NM_007197.3	Endogenous	9	42	20	13	25	12	27	16	61	12	17	11	27	32	10	12	28	15	11	17	7	6	4	27	11	2	6	14
FZD7	NM_003507.1	Endogenous	262	552	790	165	113	229	598	106	304	241	109	110	251	706	355	106	443	634	170	81	83	355	250	125	149	316	187	252
FZD8	NM_031866.1	Endogenous	143	69	367	126	147	15	115	14	79	130	32	52	47	141	37	96	194	71	103	65	183	83	3	39	29	165	23	73
FZD9	NM_003508.2	Endogenous	12	231	192	39	38	14	58	21	37	31	19	8	19	162	9	8	16	27	60	27	11	10	14	29	7	5	6	34
GABRP	NM_001291985.1	Endogenous	220	7637	157	26	3132	86	6662	2462	5942	5055	2184	303	202	4776	14	3	7110	6447	70	5	103	2751	1218	2735	215	4509	1623	393
GADD45A	NM_001199741.1	Endogenous	918	799	604	2786	497	1627	1755	335	514	1189	410	967	861	130	1034	385	135	398	241	773	401	428	170	138	523	96	124	205
GADD45B	NM_015675.3	Endogenous	1120	906	1172	79	516	664	1038	502	1971	545	431	1465	658	475	416	770	1108	842	515	206	206	376	68	718	310	627	242	376
GADD45G	NM_006705.3	Endogenous	10	16	12	12	17	13	16	12	19	14	12	11	13	20	6	11	15	11	6	12	6	7	4	12	12	7	7	10
GAS1	NM_002048.2	Endogenous	104	198	95	14	62	30	138	68	137	344	66	102	102	60	58	95	167	129	44	24	24	93	8	41	31	89	63	83
GATA3	NM_001002295.1	Endogenous	1164	933	218	51	83	919	967	815	305	498	409	300	1194	383	4693	480	42	267	52	34	79	308	19	169	882	55	104	321
GATA4	NM_002052.3	Endogenous	2	47	5	15	19	6	8	29	18	9	5	8	13	23	7	4	7	7	9	15	3	4	4	15	11	7	4	7
GDF15	NM_004864.2	Endogenous	514	20	26	11	585	17	60	44	27	13	40	85	21	30	106	27	212	18	10	38	390	12	5	13	6	112	11	13
GDF5	NM_000557.4	Endogenous	8	28	38	14	21	9	42	30	33	31	24	16	15	49	8	11	16	24	7	6	5	18	20	15	4	5	6	21
GGH	NM_003878.2	Endogenous	815	2001	3095	884	815	172	3413	1086	2371	1257	322	102	879	745	1198	303	494	1054	964	223	649	636	342	980	914	337	186	508
GHR	NM_000163.2	Endogenous	114	76	235	45	46	16	115	91	113	22	57	281	92	47	41	142	121	110	72	47	42	50	4	47	30	93	46	31
GJB2	NM_004004.5	Endogenous	136	65	81	27	98	37	179	152	259	147	39	28	170	14	51	248	117	155	50	33	35	52	10	76	156	53	73	671
GLI3	NM_000168.5	Endogenous	380	111	345	59	101	161	317	125	325	128	100	284	509	338	125	183	126	286	135	76	80	203	5	100	320	63	154	164
GNG4	NM_001098721.1	Endogenous	13	22	14	315	9	16	102	39	87	13	17	29	18	54	18	4	15	4	8	122	5	162	2	39	3	6	7	39
GNLY	NM_012483.3	Endogenous	66	755	33	30	288	227	69	1339	91	308	139	67	278	45	44	25	22	71	10	47	100	16	28	29	113	11	27	742
GPC4	NM_001448.2	Endogenous	837	123	415	48	1646	428	616	147	234	112	149	136	139	177	824	257	140	137	221	64	1143	277	5	63	49	145	45	183
GPR160	NM_014373.1	Endogenous	3398	262	58	222	2920	894	3110	204	142	345	148	296	415	56	8474	352	719	200	29	82	1633	928	41	79	211	665	52	148
GPX3	NM_002084.3	Endogenous	5200	400	261	160	292	802	157	396	758	407	324	7154	1542	908	840	214	733	867	143	125	60	109	49	170	529	461	239	497
GRB2	NM_002086.4	Endogenous	440	452	251	262	333	494	231	479	336	264	294	247	288	115	324	221	239	230	92	166	229	126	52	117	128	169	63	169
GRB7	NM_005310.2	Endogenous	354	384	859	97	272	537	504	297	427	419	43	133	211	168	4747	228	209	223	196	53	126	173	103	229	143	156	60	108
GREM1	NM_013372.6	Endogenous	945	552	824	80	331	190	59	314	1906	845	695	1386	422	75	165	621	561	398	443	334	98	37	1280	670	183	284	312	525
GRIA3	NM_000828.4	Endogenous	39	151	72	12	47	15	23	61	91	56	42	105	38	39	42	41	43	44	29	34	16	21	6	27	5	34	24	65
GRIN1	NM_000832.5	Endogenous	6	17	12	6	22	9	28	18	18	6	7	11	13	40	14	10	20	7	3	11	6	5	5	16	4	7	2	6
GRIN2A	NM_000833.3	Endogenous	20	31	43	19	37	10	18	30	34	17	14	20	21	53	10	15	16	20	19	16	5	3	2	13	10	9	8	15
GSK3B	NM_001146156.1	Endogenous	660	808	920	689	1073	1197	1119	1130	1510	721	292	381	685	533	2305	621	504	746	292	346	508	648	346	628	505	500	212	473
GTF2H2	NM_001515.2	Endogenous	828	637	1271	703	581	283	702	1053	767	434	326	519	526	391	881	399	514	554	361	257	406	323	329	293	447	338	175	269
GZMA	NM_006144.3	Endogenous	131	599	118	4	221	656	24	1451	112	192	376	181	358	13	56	50	92	210	18	27	97	18	39	28	180	89	83	405
GZMB	NM_004131.4	Endogenous	23	69	6	1	33	35	6	111	18	27	34	20	25	2	12	5	7	8	3	6	12	6	11	5	14	5	3	68
GZMH	NM_033423.3	Endogenous	28	204	28	18	173	177	15	533	30	82	54	34	72	34	16	19	33	39	11	27	56	9	41	22	26	19	20	111
GZMM	NM_005317.2	Endogenous	24	53	23	28	49	62	26	75	32	22	43	38	72	30	19	15	21	23	12	19	10	15	5	14	26	13	24	33
HAPLN1	NM_001884.3	Endogenous	15	94	148	27	51	9	33	161	138	82	38	14	30	53	18	139	22	10	177	29	28	7	9	107	23	10	6	31
HAS1	NM_001523.3	Endogenous	14	47	20	19	31	15	34	13	52	23	12	62	38	63	13	16	29	29	17	24	6	22	9	26	14	20	12	24
HBB	NM_000518.4	Endogenous	234	89	387	123	166	459	117	209	525	344	39	3164	635	76	133	140	1093	834	145	31	76	23	26	48	19	431	288	1131
HDAC1	NM_004964.2	Endogenous	1592	1884	3785	2472	2537	3664	2577	2665	1457	1165	847	800	1514	1402	3274	911	1071	1226	1054	866	1417	1160	1347	600	1192	750	333	962
HDAC10	NM_032019.5	Endogenous	319	261	431	182	194	212	311	325	286	380	350	113	269	155	158	182	287	247	152	181	88	141	21	110	76	155	97	127
HDAC11	NM_001330636.1	Endogenous	192	146	222	70	372	383	708	165	364	228	139	71	119	120	153	120	195	384	62	39	164	194	5	125	54	138	92	108
HDAC2	NM_001527.3	Endogenous	2958	1502	3322	2837	1471	5259	2518	2048	3443	1589	1052	934	1623	920	7596	663	1766	1055	928	789	933	1637	649	1296	1226	1291	275	788
HDAC5	NM_001015053.1	Endogenous	145	133	818	204	225	133	279	373	235	263	258	108	179	85	187	83	261	300	200	99	93	152	97	87	61	208	95	111
HDAC6	NM_001321225.1	Endogenous	427	174	327	247	155	228	320	241	274	219	124	104	154	78	349	103	178	156	164	142	59	152	17	106	79	103	51	62
HDC	NM_002112.3	Endogenous	17	28	11	50	30	112	18	34	42	25	15	78	60	41	18	29	16	23	7	21	5	6	3	22	19	7	17	20
HEG1	NM_020733.1	Endogenous	387	544	289	95	515	450	740	491	475	393	232	803	620	110	345	536	558	467	288	207	160	372	41	143	258	451	188	310
HELLS	NM_001289067.1	Endogenous	851	355	914	502	1259	342	840	291	1197	352	240	171	235	295	1196	134	251	216	233	297	318	480	104	461	144	142	74	215
HEMK1	NM_001317851.1	Endogenous	322	127	318	201	296	273	234	276	245	419	208	117	280	345	356	197	382	464	90	119	54	114	32	94	116	255	132	83
HES1	NM_005524.2	Endogenous	1039	391	229	32	1338	595	1398	504	925	478	249	416	477	314	1160	401	269	322	100	55	523	502	8	271	276	143	77	127
HGF	NM_000601.5	Endogenous	109	74	51	34	80	107	25	104	82	36	111	160	258	12	40	92	96	133	43	25	33	20	6	19	101	130	53	75
HIF1A	NM_181054.2	Endogenous	2878	4793	3449	1064	3810	4552	1511	4377	4767	2226	1359	2659	2247	1191	2592	2104	2361	1736	828	861	3948	592	532	1720	1768	2049	496	1612
HIST1H1C	NM_005319.3	Endogenous	11767	8999	13806	9875	24619	14895	19262	7638	10358	7769	4478	3546	6507	6131	15149	2499	12247	6228	3449	2346	6590	7394	2269	4084	3853	7362	1686	4421
HIST1H2BH	NM_003524.2	Endogenous	4431	5417	3198	6251	8889	4369	6293	5166	5987	4972	3304	1077	2958	2768	7781	713	5502	2183	850	1602	2314	2062	1762	2258	1757	2448	465	1623
HIST1H3H	NM_003536.2	Endogenous	1342	2855	2993	717	6525	5571	288	3409	3782	1774	838	357	1306	1560	3834	553	2507	418	856	210	1122	92	1188	1320	1139	1398	100	1482
HIST3H2BB	NM_175055.2	Endogenous	7692	7174	7183	9723	7521	8982	14432	5879	10849	4193	2767	1305	2888	2992	7857	525	5221	1523	1528	2554	2262	5629	2359	4642	2959	3332	455	2645
HK2	NM_000189.4	Endogenous	617	503	632	820	1328	445	813	580	545	386	216	212	221	513	468	142	133	137	100	188	841	336	195	176	138	88	32	158
HLA-A	NM_002116.7	Endogenous	7299	141	6176	495	6097	4418	3513	16516	3049	22262	11862	3503	10541	3198	126	3595	10782	4619	2439	998	6143	1611	601	1067	7701	7208	1436	6283
HLA-B	NM_005514.6	Endogenous	25912	35986	7540	1528	21404	20618	6622	44705	14496	37474	36642	10444	26712	7450	4873	6892	31839	32539	3054	3655	21112	2737	2021	4831	14202	20241	9190	17171
HLA-C	NM_002117.4	Endogenous	5029	7835	2593	258	8568	1976	3936	10614	3396	7744	11219	2761	5709	2375	3395	2244	5157	5573	1043	649	6849	1440	290	1188	3333	3537	1623	2849
HLA-DMA	NM_006120.3	Endogenous	1127	2511	494	258	2240	2415	204	3577	880	1924	1857	1485	2038	163	425	730	876	1530	272	233	696	83	157	275	821	770	495	763
HLA-DMB	NM_002118.3	Endogenous	490	1567	357	167	1370	1553	146	2150	625	691	638	844	1208	103	265	411	625	879	236	207	412	76	140	223	704	627	256	637
HLA-DOB	NM_002120.3	Endogenous	117	168	66	12	120	211	52	485	92	113	355	279	358	28	35	32	20	231	41	6	31	32	18	33	114	18	112	107
HLA-DPA1	NM_033554.2	Endogenous	2428	7414	1389	353	5911	8143	529	12488	2453	3824	2865	4111	9216	258	1748	3247	2477	5944	562	572	1893	369	977	1028	5929	2421	1616	4332
HLA-DPB1	NM_002121.5	Endogenous	2253	4035	1343	217	5076	5523	470	9133	2248	3614	2700	4096	6392	273	1197	2412	2066	4463	543	460	1769	284	681	925	3528	2089	1324	2876
HLA-DQA1	NM_002122.3	Endogenous	1599	3	613	6	4	3597	164	11098	1829	2445	3562	3574	2997	132	787	2	1969	7288	263	5	3	98	1	723	1408	2112	2412	1
HLA-DQB1	NM_002123.3	Endogenous	268	3	169	8	2	549	68	1403	486	346	391	1053	568	92	132	8	417	1470	80	2	3	47	2	220	254	368	539	7
HLA-DRA	NM_019111.3	Endogenous	14197	43478	8031	1572	40017	49433	2109	67714	16837	22970	17811	23972	36126	1654	8918	13728	13290	26745	3798	3224	15193	1451	4357	7057	21116	13339	8129	18352
HLA-DRB1	NM_002124.3	Endogenous	4655	5907	2245	428	7139	9751	837	19158	3925	7652	8269	8038	15142	621	1206	1017	4043	8358	1005	842	2474	338	911	1487	4976	3757	2171	1153
HLA-E	NM_005516.5	Endogenous	3007	4157	1733	710	3581	3601	948	10643	2101	3567	4631	3309	5606	709	1187	1594	2726	3950	718	741	2017	469	378	678	2295	2082	1181	3088
HMGA1	NM_145902.2	Endogenous	442	1335	1617	3916	1001	645	2347	2144	1082	1343	986	296	664	530	780	398	1083	721	267	1117	427	1019	1332	470	464	538	152	801
HNF1A	NM_000545.6	Endogenous	5	17	8	16	19	1	10	1	8	4	5	3	10	21	4	3	5	2	2	11	3	4	6	12	3	6	4	5
HOXA5	NM_019102.2	Endogenous	44	30	101	220	234	24	33	31	184	13	126	44	434	46	137	134	19	60	54	159	238	13	9	76	295	23	39	37
HOXA7	NM_006896.3	Endogenous	21	32	116	45	345	17	19	12	100	15	24	54	98	72	70	46	26	45	27	50	205	13	3	50	26	10	18	33
HOXA9	NM_152739.3	Endogenous	11	36	67	30	172	12	20	12	86	27	22	16	56	49	13	16	19	13	18	35	53	9	6	41	32	6	8	14
HOXB13	NM_006361.5	Endogenous	121	134	12	19	133	8	15	9	33	34	33	18	13	29	117	15	22	21	8	14	45	8	62	24	6	5	11	8
HOXB3	NM_001330322.1	Endogenous	1147	189	241	16	470	45	33	114	99	60	92	151	330	36	1033	158	125	146	121	57	210	13	15	35	60	62	72	104
HSPA2	NM_021979.3	Endogenous	261	352	172	23	227	215	618	85	316	656	97	118	167	106	102	232	134	40	55	28	168	320	9	120	70	70	22	102
IBSP	NM_004967.3	Endogenous	20	181	33	48	126	41	17	26	136	37	17	10	22	145	151	43	622	25	22	71	65	17	4	79	10	358	11	12
ICAM1	NM_000201.2	Endogenous	213	3199	177	144	377	443	436	2306	479	1551	803	782	542	434	254	357	685	912	51	131	201	100	239	194	332	604	232	529
ID1	NM_002165.2	Endogenous	506	232	570	52	268	222	99	291	601	420	178	414	505	4520	206	293	219	281	232	73	377	29	70	156	287	121	168	502
ID2	NM_002166.4	Endogenous	1069	590	248	179	376	747	183	326	394	301	235	385	404	473	587	315	774	360	88	153	155	76	27	157	252	479	167	312
ID4	NM_001546.3	Endogenous	406	276	3290	51	209	74	2331	65	1537	706	111	617	460	746	245	116	1628	2313	993	59	220	1786	9	672	167	1872	651	559
IDO1	NM_002164.5	Endogenous	303	2503	61	694	545	505	23	5751	109	714	1036	115	561	26	251	38	88	201	17	490	260	22	22	39	319	69	91	1015
IFT140	NM_014714.3	Endogenous	407	264	1121	390	325	366	411	240	307	597	93	111	196	375	203	141	338	202	218	217	174	159	53	117	79	171	71	50
IGF1	NM_000618.3	Endogenous	521	32	129	20	65	92	22	68	251	39	235	833	536	24	63	86	94	210	72	16	15	27	3	30	96	145	109	33
IGF1R	NM_000875.3	Endogenous	159	359	1167	90	73	37	1186	42	456	316	102	131	226	166	51	128	161	346	301	111	18	523	70	197	75	134	120	89
IKZF3	NM_183232.2	Endogenous	279	230	53	371	156	366	34	750	86	118	365	199	515	47	1369	20	38	128	24	172	58	24	113	29	201	36	65	144
IL10RA	NM_001558.2	Endogenous	542	856	237	74	451	670	97	1356	427	302	891	798	857	95	138	220	439	540	129	146	120	35	88	146	436	409	307	585
IL11RA	NM_147162.1	Endogenous	76	93	234	59	62	42	71	195	83	68	72	89	98	49	49	34	68	99	66	60	21	16	4	36	45	15	33	46
IL12RB2	NM_001319233.1	Endogenous	92	248	531	194	143	56	3811	182	954	144	283	113	155	110	951	14	41	312	171	91	20	2005	13	386	146	30	64	161
IL13RA1	NM_001560.2	Endogenous	2027	1373	753	440	1253	1996	1282	2647	1956	1222	831	1206	2368	354	2701	2648	1043	1227	356	334	1541	591	172	879	1554	952	430	723
IL1B	NM_000576.2	Endogenous	15	433	21	31	51	38	56	48	79	176	36	98	79	41	15	33	108	64	19	33	23	17	10	48	68	92	25	363
IL1R2	NR_048564.1	Endogenous	13	86	15	25	33	22	48	67	41	468	43	44	54	72	19	17	36	18	10	32	11	14	8	21	24	46	12	95
IL1RN	NM_000577.3	Endogenous	25	126	12	17	73	33	20	59	27	54	34	45	18	22	12	13	17	17	4	22	16	6	13	19	10	18	3	91
IL20RA	NM_001278722.1	Endogenous	71	22	16	23	56	125	64	36	54	25	14	23	58	29	61	35	16	11	11	15	27	22	13	23	30	16	6	15
IL20RB	NM_144717.2	Endogenous	24	65	37	36	85	31	53	93	76	66	74	13	32	49	43	15	23	41	12	20	31	25	19	51	21	21	11	75
IL22RA2	NM_052962.2	Endogenous	8	446	968	46	20	198	50	215	249	67	48	12	75	34	17	12	19	21	93	30	5	6	948	116	60	14	6	25
IL24	NM_001185158.1	Endogenous	5	47	9	36	31	1	35	11	35	16	12	12	19	73	14	9	22	2	7	22	1	10	10	11	7	5	5	49
IL2RA	NM_000417.2	Endogenous	79	848	20	33	100	65	226	282	129	100	137	164	245	127	56	54	44	43	23	56	33	18	43	59	123	37	21	123
IL2RB	NM_000878.2	Endogenous	79	217	49	13	105	136	18	539	66	82	249	79	222	27	27	19	25	87	20	21	72	11	12	31	108	27	33	154
IL3RA	NM_002183.2	Endogenous	43	139	43	26	78	90	21	103	56	57	84	124	135	12	21	38	30	35	26	34	27	23	17	20	37	23	19	67
IL4R	NM_000418.3	Endogenous	572	416	124	110	300	365	290	754	213	464	290	317	528	61	195	301	358	271	69	101	72	97	40	60	213	301	110	205
IL6	NM_000600.3	Endogenous	196	122	43	56	151	47	34	71	208	211	72	2027	363	119	37	34	59	50	16	97	35	22	11	56	84	53	21	125
IL6R	NM_000565.3	Endogenous	107	138	911	52	144	281	268	279	174	94	318	149	215	18	86	90	108	205	333	48	106	70	108	95	83	79	85	173
IL7R	NM_002185.3	Endogenous	685	1291	52	31	215	635	38	941	317	209	450	556	1223	73	204	58	135	384	18	57	63	19	44	99	443	87	136	483
INHBA	NM_002192.2	Endogenous	103	442	161	13	148	80	64	100	302	283	25	47	62	77	113	296	232	290	100	80	49	38	19	103	47	160	77	157
INHBB	NM_002193.3	Endogenous	649	78	68	44	38	253	88	39	210	79	24	105	64	361	59	177	32	45	43	45	30	62	10	120	54	13	19	117
IRF6	NM_001206696.1	Endogenous	862	4887	3058	824	1504	3294	4683	1760	5005	4001	403	613	824	2475	3238	783	2551	1854	940	360	1257	2439	2025	2850	917	1742	528	998
IRX1	NM_024337.3	Endogenous	39	69	385	9	26	15	31	24	28	126	20	40	127	854	13	11	15	175	85	14	5	18	3	28	59	1	74	111
ISG15	NM_005101.3	Endogenous	5137	8207	719	638	2946	580	774	10569	730	1205	7822	796	1255	1382	844	613	1974	695	353	251	2230	341	117	325	1549	1147	217	2337
ISM1	NM_080826.1	Endogenous	48	35	181	18	47	15	20	36	31	43	41	55	59	36	28	58	50	119	77	26	10	17	2	17	33	30	67	18
ITGA6	NM_001316306.1	Endogenous	1922	2003	2883	310	714	1638	13384	804	4339	1040	1818	922	701	313	1596	1297	828	1502	686	259	695	3959	1111	2217	375	683	469	1433
ITGAV	NM_001144999.2	Endogenous	3366	4468	1861	1422	2262	2309	3017	2093	2418	4403	1074	2400	2416	933	3100	5378	2316	3596	1357	1327	1203	992	792	968	1918	2346	1439	1765
ITGB1	NM_002211.3	Endogenous	9584	14194	5970	3653	6402	12045	10525	7732	14320	7363	4077	6162	5703	5597	11563	6439	8328	8474	2874	2825	4064	3634	1605	5486	3944	5379	2603	4815
ITGB3	NM_000212.2	Endogenous	32	83	50	36	56	30	30	20	85	92	38	83	70	29	25	65	74	81	40	48	20	20	64	31	53	42	24	47
ITGB6	NM_000888.4	Endogenous	516	513	26	20	22	575	40	204	975	116	62	61	98	33	322	839	48	262	3	20	74	22	26	312	144	32	68	24
ITPR1	NM_001099952.2	Endogenous	469	210	188	89	152	546	41	614	464	99	504	285	476	190	160	178	114	154	72	88	141	19	42	112	199	115	73	118
JAG1	NM_000214.2	Endogenous	537	585	698	134	417	503	606	321	547	801	222	590	907	517	350	556	290	520	420	196	321	233	89	172	1017	269	167	458
JAG2	NM_002226.4	Endogenous	21	28	52	40	74	9	60	15	83	66	39	18	31	44	22	9	22	28	29	42	20	21	19	70	14	11	16	22
JAK1	NM_002227.1	Endogenous	1386	1634	1035	511	1000	1431	2059	1627	1438	1091	862	1182	1430	684	1123	587	769	1170	432	349	544	1119	295	569	693	583	438	610
JAK2	NM_004972.2	Endogenous	745	723	299	401	446	514	576	1877	400	482	659	476	745	74	316	287	428	464	157	327	227	210	54	156	368	359	216	420
JAK3	NM_000215.2	Endogenous	224	335	83	58	162	170	25	451	154	177	379	205	476	23	42	72	100	144	59	58	39	15	41	33	146	74	105	156
JAM2	NM_001270407.1	Endogenous	157	71	59	122	90	71	35	58	106	70	75	224	217	61	170	77	82	129	48	67	38	22	11	40	53	75	55	50
JCAD	NM_020848.3	Endogenous	224	204	198	126	167	120	101	170	197	186	101	223	194	91	103	190	183	273	167	142	56	40	13	65	67	131	91	143
JUN	NM_002228.3	Endogenous	2517	3269	3984	602	3394	3526	12254	1166	7203	1739	968	2835	1060	289	1887	901	1036	1854	1039	370	2113	7338	79	2654	646	761	419	643
KAT2B	NM_003884.4	Endogenous	578	451	505	961	1212	409	128	1017	775	322	549	537	797	137	219	275	238	476	167	644	439	75	140	334	275	233	198	304
KCNB1	NM_004975.3	Endogenous	73	28	357	31	40	16	31	40	81	20	100	69	65	229	23	13	28	52	153	20	19	11	4	56	19	20	21	64
KDR	NM_002253.2	Endogenous	167	195	1586	44	271	258	197	223	334	160	116	193	248	40	112	170	148	181	594	103	91	99	26	120	98	96	78	154
KIAA0040	NM_014656.1	Endogenous	485	322	166	83	285	994	269	472	247	341	452	213	472	57	201	154	194	188	88	59	413	142	1734	102	335	130	73	134
KIF11	NM_004523.3	Endogenous	401	357	664	350	779	594	640	416	409	252	144	67	166	192	1057	92	429	196	152	112	397	375	160	115	189	222	40	177
KIF14	NM_001305792.1	Endogenous	96	275	473	200	269	183	508	275	109	287	150	44	116	219	578	30	230	111	152	85	134	276	159	54	114	126	30	100
KIF23	NM_138555.1	Endogenous	340	1482	1444	558	640	736	1978	725	974	988	373	129	326	529	844	187	1387	614	371	229	307	847	527	426	350	870	138	429
KIF2C	NM_006845.2	Endogenous	161	301	584	360	209	270	521	301	258	244	210	34	193	384	478	44	209	140	102	77	157	238	250	145	197	102	17	140
KIFC1	NM_002263.3	Endogenous	411	1260	2136	809	1479	1122	1736	1008	500	1279	403	129	526	446	2579	200	1380	849	519	269	871	740	411	199	581	899	159	737
KIT	NM_000222.2	Endogenous	293	319	766	2826	430	260	2056	236	532	415	55	357	621	2680	1394	72	570	705	138	1650	226	1177	9	180	485	745	241	281
KLRK1	NM_007360.3	Endogenous	171	281	71	68	207	389	44	845	122	164	439	235	580	93	94	43	81	161	26	60	67	15	35	60	265	64	116	218
KRT14	NM_000526.3	Endogenous	393	46	1153	19	26	93	3835	31	2729	6371	70	558	1042	546	29	23	7091	8295	456	19	22	3353	6	1953	707	4661	2619	4604
KRT17	NM_000422.1	Endogenous	520	625	4514	44	98	101	8196	804	4789	6930	170	794	4365	1486	385	29	1985	3788	1664	33	34	3352	11	2408	4978	1649	1189	6454
KRT5	NM_000424.2	Endogenous	155	41	344	17	42	43	2459	145	2209	693	675	130	442	2399	21	100	1645	313	139	12	10	2944	92	1074	453	629	169	781
KRT6B	NM_005555.3	Endogenous	46	239	182	22	40	23	2092	69	1495	808	104	66	151	2137	22	87	1058	348	86	25	9	793	211	541	145	751	95	1689
KRT7	NM_005556.3	Endogenous	7362	2170	2204	17	1776	7407	6568	992	2999	3421	639	528	1018	1524	3838	3647	3787	3442	747	23	1652	3416	334	1064	1109	2028	917	708
LAD1	NM_005558.3	Endogenous	796	2387	2330	984	562	1551	3205	3814	229	2196	1454	335	1113	977	2070	316	914	484	565	228	443	2017	1361	121	1178	546	127	627
LAG3	NM_002286.5	Endogenous	80	278	44	25	121	110	29	1503	93	112	701	32	121	105	30	26	87	98	15	39	38	5	27	38	89	55	39	188
LAMA3	NM_198129.1	Endogenous	58	61	104	32	113	32	301	23	243	177	37	93	117	57	60	55	35	84	46	23	144	166	3	82	71	22	37	130
LAMB3	NM_000228.2	Endogenous	132	656	352	23	634	133	97	102	1360	2329	97	162	190	1177	372	555	278	178	114	15	428	52	95	434	88	88	58	294
LAMC2	NM_005562.2	Endogenous	102	4318	1021	176	298	22	252	358	983	2517	371	111	185	20	260	290	343	1030	381	67	339	157	27	639	204	208	220	579
LEF1	NM_001130713.1	Endogenous	235	290	235	153	387	311	154	449	233	237	213	222	565	66	134	292	226	339	198	126	172	91	25	92	272	194	98	229
LEFTY2	NM_003240.2	Endogenous	28	36	41	27	13	9	26	13	917	16	42	26	21	72	18	11	31	40	16	40	8	10	44	329	6	32	6	14
LEMD1	NM_001199052.1	Endogenous	3	32	23	9	4	9	37	12	19	23	5	8	7	13	8	3	15	7	3	2	4	11	4	4	6	12	4	6
LEP	NM_000230.2	Endogenous	431	49	25	34	43	31	23	14	93	8	14	1121	69	59	36	14	30	201	9	19	9	12	6	32	9	22	117	13
LEPR	NM_001003679.3	Endogenous	395	136	118	82	139	155	261	150	270	153	128	518	493	132	94	69	141	201	48	58	145	94	8	126	141	157	89	80
LFNG	NM_001040167.1	Endogenous	1389	185	67	53	1789	391	55	229	109	256	157	179	309	73	1569	180	142	201	59	61	432	21	19	39	74	80	92	112
LIF	NM_002309.4	Endogenous	134	237	45	17	506	26	188	94	207	199	168	384	191	32	33	57	29	262	21	33	215	74	2	80	116	21	61	67
LIFR	NM_001127671.1	Endogenous	282	278	639	909	394	77	131	505	151	142	122	467	491	56	480	132	64	174	215	355	619	19	4	52	346	43	63	79
LINC02381	NR_026656.1	Endogenous	63	112	130	181	134	70	47	44	131	29	71	62	68	30	96	42	61	93	54	75	56	15	3	46	28	43	27	32
LPL	NM_000237.2	Endogenous	516	433	775	769	72	73	192	36	240	145	53	1032	175	11	57	48	182	601	206	319	14	58	19	35	20	114	210	106
LRP2	NM_004525.2	Endogenous	31	35	18	36	33	227	979	59	337	62	369	47	111	31	13	11	188	151	14	23	5	230	1	224	67	149	36	15
LRRC32	NM_005512.2	Endogenous	371	116	128	49	125	98	98	139	184	102	99	295	217	44	72	163	198	211	85	123	59	39	8	68	75	138	83	98
LTB	NM_002341.1	Endogenous	149	719	34	111	97	179	23	260	94	460	435	264	622	37	31	27	34	241	17	79	32	17	18	45	171	21	100	131
LTBP1	NM_000627.3	Endogenous	718	395	711	118	481	411	2406	338	463	225	281	246	214	46	665	315	427	380	227	89	235	1153	306	198	123	285	161	232
MAD2L1	NM_002358.3	Endogenous	371	868	1790	930	763	923	872	459	723	519	162	79	225	235	642	123	472	196	316	199	282	271	215	274	199	260	29	155
MAF	NM_005360.4	Endogenous	221	190	152	32	138	125	236	222	156	136	261	440	474	61	151	259	161	260	90	55	46	104	14	71	93	111	90	142
MAML2	NM_032427.1	Endogenous	423	446	383	182	151	123	896	164	1766	361	264	250	363	386	177	118	742	809	142	105	80	428	156	840	164	615	233	168
MAP2K4	NM_003010.3	Endogenous	505	415	596	636	451	639	847	819	612	359	377	324	584	266	469	333	385	410	190	187	188	409	152	251	310	261	129	293
MAP3K12	NM_006301.3	Endogenous	31	27	34	15	32	19	13	22	20	22	22	27	42	13	14	19	15	28	12	18	17	7	2	11	14	19	17	7
MAPK1	NM_138957.2	Endogenous	2131	2321	3679	940	2033	2825	1606	1963	2607	2167	1606	1427	2074	1000	3607	1666	1977	2927	1287	527	1410	755	547	1122	1108	1556	947	1404
MAPK10	NM_001318067.1	Endogenous	108	43	28	631	62	133	78	40	29	17	40	86	70	86	58	39	23	26	17	291	14	20	58	15	30	7	18	12
MAPK3	NM_001040056.1	Endogenous	762	568	809	400	836	673	707	895	1053	734	280	529	494	434	626	429	634	446	201	151	303	332	155	323	248	393	145	311
MAPK8IP2	NM_012324.2	Endogenous	34	176	122	237	41	181	113	132	132	25	321	19	104	162	59	20	65	152	59	189	15	54	7	52	114	30	28	8
MAPT	NM_016835.3	Endogenous	111	13	187	90	126	683	95	126	51	39	291	47	112	54	885	58	24	40	33	54	75	37	13	30	84	26	12	35
MARCO	NM_006770.3	Endogenous	23	2414	43	52	122	100	1697	1784	301	976	208	235	109	59	25	36	67	435	10	206	25	545	119	115	58	35	60	159
MCM2	NM_004526.3	Endogenous	346	1012	1383	1616	1689	857	1395	592	866	657	302	130	355	418	2956	129	301	400	284	420	752	690	394	284	366	160	76	235
MCM3	NM_001270472.1	Endogenous	1132	1482	3559	1858	1595	1474	5309	905	2504	1177	560	389	528	507	2112	291	1392	708	634	676	827	2781	573	859	491	725	114	804
MDM2	NM_006878.2	Endogenous	1609	2517	1684	855	2220	1757	1719	3007	2075	1445	1135	935	1131	676	2357	1433	1048	1262	581	469	1523	711	753	839	781	809	392	974
MED1	NM_004774.3	Endogenous	371	594	641	569	267	406	581	451	328	439	317	248	324	276	4658	188	276	375	210	193	146	270	143	158	212	252	124	275
MELK	NM_014791.2	Endogenous	514	863	594	610	768	568	1596	1412	455	459	355	54	423	200	1387	137	965	656	126	162	478	468	204	166	483	512	82	291
MEOX2	NM_005924.4	Endogenous	53	26	18	53	43	38	15	17	41	26	37	166	134	44	22	34	20	54	15	46	7	9	10	25	20	10	17	13
MET	NM_000245.2	Endogenous	686	240	277	113	155	794	949	213	1031	331	180	326	243	64	55	260	399	311	99	85	170	451	189	441	188	302	111	123
MFNG	NM_002405.3	Endogenous	75	93	29	55	74	107	61	189	67	40	142	127	232	29	28	52	78	93	39	151	35	27	13	21	72	64	46	67
MIA	NM_006533.1	Endogenous	39	762	248	10	13	11	537	9	520	2636	477	22	107	899	8	13	18	673	118	13	6	79	997	365	50	10	194	228
MIS18A	NM_018944.2	Endogenous	499	585	1474	688	1029	579	1181	750	847	586	198	141	545	614	949	250	548	226	401	170	628	484	229	346	569	325	48	273
MKI67	NM_002417.2	Endogenous	1043	1121	1269	761	959	1250	664	1012	1252	2895	669	162	640	453	2415	240	1030	469	282	292	415	285	832	465	523	670	125	608
MLH1	NM_000249.2	Endogenous	325	461	519	530	623	623	243	426	716	353	205	241	339	209	463	346	287	315	173	182	102	132	101	260	194	173	84	257
MLLT3	NM_004529.2	Endogenous	491	139	362	416	169	113	58	280	317	120	184	91	256	97	387	100	285	326	102	182	93	21	83	143	104	197	95	76
MLPH	NM_024101.4	Endogenous	3561	63	33	14	634	3074	243	180	109	171	42	184	414	46	1331	990	622	23	23	22	238	137	2	54	169	280	21	31
MME	NM_001354644.1	Endogenous	192	288	59	162	333	231	80	255	521	247	239	450	255	597	82	197	189	260	31	83	28	72	32	167	134	116	109	385
MMP11	NM_005940.3	Endogenous	799	1078	269	165	1191	428	331	1765	1548	1597	235	126	214	54	595	3575	2406	2139	176	362	751	116	64	574	266	1245	587	1497
MMP14	NM_004995.2	Endogenous	2516	3780	1744	166	956	1080	2655	1200	4104	1937	782	956	820	1129	1370	2438	3380	2729	888	518	631	1336	117	1476	594	2272	910	1771
MMP3	NM_002422.3	Endogenous	295	199	77	36	165	58	31	293	135	364	25	257	109	41	310	173	107	207	50	21	34	19	39	42	145	83	43	987
MMP7	NM_002423.3	Endogenous	485	13494	159	130	528	1111	2791	286	1350	59030	920	3731	1883	216	215	93	13648	48454	124	266	340	1962	8	670	3758	14701	11723	2707
MMP9	NM_004994.2	Endogenous	214	3138	357	293	960	782	86	804	312	860	944	247	1007	182	47	414	117	564	206	566	441	25	92	207	479	83	245	819
MMRN2	NM_024756.2	Endogenous	337	105	150	53	139	194	117	486	196	94	216	543	448	64	98	129	148	161	129	162	64	62	13	54	134	137	72	94
MRE11	NM_001330347.1	Endogenous	1071	852	761	1271	640	950	1395	1093	2097	622	533	469	846	496	2088	289	693	740	353	615	272	730	804	1121	590	502	264	351
MS4A2	NM_000139.3	Endogenous	26	14	13	13	14	4	52	25	36	31	12	44	67	7	10	46	10	52	4	5	9	26	4	9	13	4	24	13
MSR1	NM_002445.3	Endogenous	1023	1346	668	348	1539	819	373	1894	1283	969	1090	1125	1037	237	624	1125	2350	1008	466	687	428	209	218	553	714	1968	290	870
MT1G	NM_005950.1	Endogenous	1019	958	225	447	273	327	381	165	759	829	242	270	219	988	341	632	214	525	84	191	137	99	34	405	138	122	171	201
MTOR	NM_004958.3	Endogenous	555	385	807	593	550	387	404	589	380	391	195	153	327	255	689	245	223	422	154	254	269	186	128	123	206	162	124	126
MUC1	NM_002456.5	Endogenous	984	939	292	65	5707	796	3175	3051	279	1772	149	148	804	255	1228	788	915	1218	120	63	3069	849	215	105	414	634	280	271
MUS81	NM_001350283.1	Endogenous	639	355	726	434	273	358	531	307	481	584	492	153	362	240	347	236	415	459	220	253	124	212	92	255	136	231	154	201
MYBL2	NM_002466.2	Endogenous	336	524	741	534	471	307	863	567	447	499	177	73	215	116	850	183	336	129	115	122	198	377	147	169	230	240	35	215
MYC	NM_002467.3	Endogenous	1093	2208	52874	9425	3023	530	12238	1895	2670	2903	3083	1485	1656	2596	136	567	1703	2813	9220	2768	265	6423	1476	831	1455	1119	690	995
MYCN	NM_005378.4	Endogenous	2708	89	41	49	67	228	202	26	63	40	24	90	101	67	1616	27	75	25	21	33	17	99	27	33	77	84	11	45
MYCT1	NM_025107.2	Endogenous	95	52	63	17	70	71	51	40	74	56	36	232	160	12	20	42	50	61	53	38	26	22	5	28	56	30	22	39
NASP	NM_172164.1	Endogenous	161	206	296	357	230	131	218	197	323	141	111	111	149	207	480	60	109	100	52	137	99	98	113	140	88	66	17	69
NAT1	NM_000662.4	Endogenous	78	112	58	30	62	304	28	84	62	52	29	39	70	26	53	33	26	32	31	15	69	7	3	25	129	16	13	43
NCAM1	NM_000615.6	Endogenous	15	39	118	586	109	15	18	18	679	52	24	32	39	33	20	41	42	41	37	326	92	6	8	202	13	10	24	30
NCAPH2	NM_001185011.1	Endogenous	368	970	796	317	459	352	2019	285	1217	315	326	146	247	169	408	235	280	443	196	146	233	966	114	365	162	155	108	134
NDC80	NM_006101.1	Endogenous	233	955	521	2726	818	855	2411	716	451	1129	435	82	478	442	715	115	878	599	114	908	506	970	414	216	462	522	113	374
NDP	NM_000266.3	Endogenous	18	63	47	21	53	11	35	10	49	244	16	18	90	30	23	13	47	21	30	16	6	17	2	40	122	39	9	27
NEIL1	NM_024608.2	Endogenous	63	33	214	85	240	76	147	97	185	131	69	88	122	73	161	151	183	121	83	64	73	28	8	68	60	103	41	28
NEIL2	NM_145043.2	Endogenous	146	269	310	237	82	243	115	212	139	156	35	103	227	94	67	83	83	160	65	59	25	70	95	39	251	51	56	58
NEIL3	NM_018248.2	Endogenous	51	110	152	123	91	232	195	118	117	83	27	28	67	44	108	22	36	43	44	59	32	44	26	50	45	30	9	48
NEO1	NM_002499.2	Endogenous	700	63	1322	438	757	452	1333	655	908	467	294	252	447	205	94	616	81	421	382	188	215	738	56	389	310	63	150	72
NETO2	NM_001201477.1	Endogenous	2021	496	1324	627	903	688	632	360	496	894	64	131	236	280	898	538	669	150	296	287	404	540	349	166	251	533	44	169
NFATC1	NM_172388.2	Endogenous	148	186	2121	223	94	82	168	112	318	388	160	212	226	530	29	43	156	590	670	165	99	50	91	192	49	73	234	154
NFKBIZ	NM_031419.2	Endogenous	401	619	559	113	496	2090	431	710	4096	864	227	674	721	553	351	1285	224	366	188	88	252	268	57	2106	538	135	128	315
NGFR	NM_002507.3	Endogenous	136	61	72	29	78	30	19	15	39	20	11	145	220	20	12	243	16	48	42	33	80	7	2	15	45	23	36	16
NKG7	NM_005601.3	Endogenous	218	1648	149	37	452	851	49	2413	128	361	1022	270	529	65	64	46	180	205	28	49	138	24	91	65	275	164	145	743
NOD2	NM_022162.1	Endogenous	41	188	112	29	163	121	29	189	144	140	216	60	163	157	16	83	86	304	34	22	36	16	43	74	99	54	73	137
NOTCH1	NM_017617.3	Endogenous	159	196	601	84	144	100	1266	213	184	215	247	81	240	418	73	61	671	253	212	87	35	529	15	80	92	564	75	120
NOTCH2	NM_024408.3	Endogenous	1925	1053	2545	462	1464	1764	2271	2205	1299	1165	1241	818	1579	683	1863	1379	1497	1995	872	309	1187	1300	712	465	1088	1335	608	724
NOTCH3	NM_000435.2	Endogenous	1398	1032	492	88	335	796	1640	632	1026	1469	206	555	974	20677	1114	565	3548	782	344	355	244	847	151	294	700	3043	310	598
NPEPPS	NM_006310.3	Endogenous	783	832	913	1291	1184	716	1042	1528	897	817	436	452	763	375	1527	544	845	586	333	455	668	490	220	351	472	637	191	328
NPR1	NM_000906.3	Endogenous	149	95	39	35	55	38	46	64	76	197	54	254	119	40	35	16	54	84	39	58	19	13	6	21	25	31	40	25
NR4A1	NM_002135.4	Endogenous	197	47	148	41	199	46	43	43	245	229	71	401	132	223	46	23	57	77	37	45	34	22	25	78	17	24	30	18
NR4A3	NM_173198.1	Endogenous	151	105	128	41	158	49	34	153	119	154	108	781	140	564	39	36	73	89	56	73	37	27	13	43	60	52	38	75
NRCAM	NM_001037132.2	Endogenous	39	28	630	312	53	244	34	28	31	93	33	61	38	11	72	75	29	45	212	117	25	19	771	21	40	10	17	30
NRXN1	NM_138735.2	Endogenous	193	19	43	87	25	792	20	10	48	17	10	12	31	27	30	5	19	7	20	65	5	13	11	20	6	6	5	12
NRXN3	NM_004796.4	Endogenous	262	59	30	28	153	21	32	26	67	35	26	41	79	44	30	21	21	54	11	44	10	15	1	64	19	14	31	12
NSD1	NM_022455.4	Endogenous	352	298	509	263	251	481	491	399	322	357	343	159	291	194	374	203	208	330	129	111	110	171	14	97	162	153	93	186
NSD3	NM_017778.2	Endogenous	1541	1095	1212	7722	561	1550	646	1426	970	652	748	620	1096	295	3805	610	1331	877	428	3083	454	358	357	448	786	980	286	419
NTRK2	NM_001018065.2	Endogenous	221	243	281	86	89	154	402	28	164	29	68	472	437	2831	53	67	100	150	144	140	11	113	382	94	234	189	43	103
NUDT1	NM_198953.1	Endogenous	488	660	304	634	1039	860	600	836	367	627	352	393	457	286	1067	256	372	328	102	205	402	195	610	164	362	190	92	365
NUF2	NM_145697.1	Endogenous	133	604	600	269	214	181	894	229	178	362	202	49	126	162	504	19	249	237	169	101	162	359	177	92	159	175	44	126
NUMBL	NM_004756.3	Endogenous	134	167	294	180	48	52	188	87	139	342	112	92	123	164	137	74	104	178	115	116	36	155	124	63	88	63	47	168
NUPR1	NM_012385.2	Endogenous	2540	2673	1622	108	1827	2902	2266	3675	2235	1883	1151	810	806	1199	1143	1526	1325	2188	456	148	895	786	374	940	457	824	516	416
OAS3	NM_006187.3	Endogenous	1453	1578	337	85	597	285	235	2192	322	463	2426	340	781	368	406	252	660	365	158	129	439	142	31	132	707	491	148	662
OCLN	NM_001205254.1	Endogenous	615	194	404	230	204	103	633	208	518	202	141	109	360	108	611	131	501	435	177	121	92	189	10	187	144	327	157	86
OGN	NM_014057.3	Endogenous	750	67	682	49	66	246	70	66	556	100	210	1758	753	64	90	391	80	300	620	31	29	32	14	115	68	104	269	39
OLFML2B	NM_015441.1	Endogenous	316	521	233	84	306	193	308	402	446	310	144	380	484	204	1365	533	292	474	154	206	110	97	26	139	137	201	121	473
ORC6	NM_014321.2	Endogenous	389	658	1228	445	500	487	468	258	479	579	293	83	195	360	452	178	655	207	277	112	246	349	220	227	181	404	65	175
PALB2	NM_024675.3	Endogenous	86	121	121	81	222	61	151	143	197	116	47	51	65	109	130	58	77	73	28	41	66	60	31	86	48	49	24	39
PALMD	NM_017734.4	Endogenous	352	72	199	40	86	365	68	921	266	102	227	694	385	188	122	161	66	182	112	61	76	22	293	126	252	70	99	126
PARP1	NM_001618.3	Endogenous	1729	2781	3598	2576	705	1150	2064	1304	1925	1985	1385	504	1126	1183	2350	423	889	680	766	915	583	891	958	871	866	459	204	576
PARP2	NM_001042618.1	Endogenous	395	288	590	213	704	342	486	207	545	191	153	166	189	166	423	149	174	281	151	102	291	272	87	281	137	133	82	195
PARP4	NM_006437.3	Endogenous	558	895	306	262	795	1214	1744	1570	1179	566	333	587	597	351	492	342	1076	535	86	134	497	725	134	292	475	790	164	416
PAX5	NM_016734.2	Endogenous	19	22	12	85	48	8	14	347	17	10	56	45	75	29	16	4	12	18	5	67	18	5	2	7	17	7	8	16
PAX8	NM_013953.3	Endogenous	8	44	9	31	20	31	16	40	30	9	9	18	15	28	17	9	24	16	8	14	1	7	6	17	9	18	6	20
PBX3	NM_006195.5	Endogenous	342	466	286	387	280	102	439	288	296	155	155	151	169	87	415	243	165	200	98	88	109	210	179	110	93	68	48	155
PCK1	NM_002591.3	Endogenous	119	23	33	43	64	189	47	8	52	18	16	423	47	217	17	9	16	283	16	22	3	27	3	32	4	11	137	22
PCNA	NM_182649.1	Endogenous	1161	1297	1814	934	1173	1421	2799	778	1256	1798	583	500	755	603	2007	344	720	979	437	353	763	1057	316	469	709	356	256	512
PDCD1	NM_005018.1	Endogenous	36	54	16	18	38	60	17	111	10	21	68	21	38	28	19	12	14	15	13	16	7	6	3	17	25	10	8	25
PDCD1LG2	NM_025239.3	Endogenous	83	480	54	13	169	220	25	563	156	153	223	184	273	17	59	75	81	131	27	48	39	24	22	45	138	59	46	236
PDE9A	NM_001001567.1	Endogenous	102	97	50	102	203	106	1255	118	413	53	42	59	65	89	71	34	87	88	35	34	160	731	9	131	45	46	30	59
PDGFB	NM_002608.2	Endogenous	118	236	120	18	182	186	72	76	592	152	69	107	88	22	98	135	126	237	58	45	84	28	8	175	41	75	68	85
PDGFRA	NM_006206.4	Endogenous	911	417	280	48	297	392	128	637	1011	635	255	821	1154	102	322	543	688	600	130	121	99	59	58	330	392	575	321	450
PDGFRB	NM_002609.3	Endogenous	942	367	497	118	526	370	269	482	798	593	521	752	894	32	275	780	588	925	365	398	192	127	36	209	174	396	451	552
PDK4	NM_002612.3	Endogenous	7689	60	53	104	209	493	548	73	214	114	194	2330	1380	152	1015	74	521	527	54	198	115	429	7	46	253	591	235	118
PECAM1	NM_000442.4	Endogenous	1125	911	462	185	866	1461	317	1480	857	484	682	2312	1598	183	397	715	634	788	347	493	375	214	190	289	700	629	282	798
PFDN2	NM_012394.3	Endogenous	988	3776	3888	2769	1816	1426	3428	1799	1248	1772	2003	744	1134	1241	2661	450	1258	1343	783	645	1149	1329	2132	532	1120	688	290	795
PGK1	NM_000291.3	Endogenous	6768	12667	7487	8422	8560	17458	7771	13454	13127	6185	3508	3223	5362	3550	8295	5834	3986	4038	1788	2749	11727	2712	3934	5970	4603	3009	1032	3960
PGR	NM_000926.2	Endogenous	44	17	11	15	22	9	10	15	13	13	13	22	204	12	41	18	18	13	6	16	4	15	6	16	76	6	17	10
PHGDH	NM_006623.2	Endogenous	3818	529	5020	1202	854	2678	10186	433	3389	2022	1395	895	1464	4900	2642	527	1930	918	877	332	425	4910	1154	1676	1408	1317	231	805
PIK3CA	NM_006218.2	Endogenous	5886	1289	500	280	579	649	1394	591	945	777	289	428	542	281	826	262	551	365	163	132	348	520	139	430	258	469	99	356
PIK3CD	NM_001350234.1	Endogenous	152	383	72	22	128	147	112	372	108	167	442	209	448	27	37	55	161	224	37	48	34	107	17	41	119	129	98	134
PIK3CG	NM_001282426.1	Endogenous	126	189	60	31	129	212	43	372	111	70	131	171	268	60	43	69	108	117	32	38	33	24	27	45	113	97	38	97
PIK3R1	NM_001242466.1	Endogenous	1982	529	1396	104	747	1017	433	538	3439	672	422	769	944	236	1176	1377	776	674	381	77	505	237	145	1781	498	539	238	301
PIK3R2	NM_005027.3	Endogenous	822	166	1731	631	337	365	607	238	370	558	241	105	274	253	687	525	722	471	388	237	181	204	94	148	142	331	88	110
PIK3R3	NM_001114172.1	Endogenous	1293	552	670	187	1435	1678	958	1252	1225	366	454	408	704	209	1630	867	307	367	170	69	864	347	573	789	604	286	92	226
PIK3R5	NM_014308.3	Endogenous	177	154	67	700	99	124	43	265	99	89	181	141	300	51	53	76	101	130	27	300	33	24	18	36	76	113	41	101
PIM1	NM_002648.2	Endogenous	325	295	513	143	391	193	949	332	667	556	211	701	472	78	169	96	751	461	240	93	147	453	20	223	192	579	149	264
PIP	NM_002652.2	Endogenous	835	12	6	4	13	1799	8	178	9	36	8	17	221	15	207	16250	7	158	3	5	4	3	1	8	134	7	40	5
PKMYT1	NM_001258450.1	Endogenous	166	81	338	99	213	144	239	185	111	202	89	18	63	52	104	35	235	58	85	29	41	100	28	31	56	90	21	42
PLA1A	NM_015900.2	Endogenous	50	30	56	12	80	115	20	90	38	24	55	75	133	24	40	25	21	39	21	19	21	17	3	23	49	13	26	37
PLA2G2A	NM_000300.2	Endogenous	213	32	25	24	48	17	31	19	105	6	50	938	706	1266	57	11	89	64	7	7	9	77	3	19	34	241	17	9
PLA2G3	NM_015715.3	Endogenous	3	65	21	17	208	6	31	22	40	35	13	5	16	40	19	6	11	10	13	20	44	11	47	37	7	7	8	24
PLA2G4A	NM_024420.2	Endogenous	62	405	218	64	263	65	309	80	124	261	61	85	130	135	36	41	219	52	76	36	123	110	11	131	103	172	26	50
PLA2G4F	NM_213600.2	Endogenous	37	20	15	12	50	29	29	44	15	5	40	8	18	43	38	20	13	9	18	15	16	11	8	13	13	6	9	25
PLAT	NM_000931.2	Endogenous	669	515	379	133	472	243	161	154	588	730	154	621	1116	35	355	744	766	669	227	264	179	110	238	199	1156	434	292	218
PLCB1	NM_015192.3	Endogenous	985	143	892	907	200	643	215	158	1052	263	137	270	234	121	250	217	207	335	294	382	71	135	321	380	111	221	160	142
PLCB4	NM_000933.3	Endogenous	873	420	2020	350	1000	996	733	298	1318	684	338	202	217	478	1103	420	172	1569	577	125	409	361	376	619	162	155	398	179
PLCE1	NM_001165979.2	Endogenous	112	58	133	17	259	25	376	25	86	127	51	64	86	134	20	24	351	198	27	18	77	182	12	29	35	261	52	46
PLD1	NM_002662.4	Endogenous	364	638	796	44	348	296	1084	337	723	512	196	251	323	3369	444	145	300	439	320	57	173	396	295	279	203	237	153	320
PMS2	NM_000535.6	Endogenous	554	304	271	566	580	481	524	683	415	342	206	197	384	294	659	338	230	248	95	315	293	245	209	152	282	148	85	190
POLD1	NM_001256849.1	Endogenous	268	115	383	331	261	121	239	197	263	347	210	51	222	234	179	75	131	141	118	170	105	110	62	102	145	76	47	76
POLQ	NM_199420.3	Endogenous	106	223	384	377	413	267	477	413	225	220	72	36	178	143	677	67	149	158	110	166	93	258	74	101	192	85	41	85
POPDC3	NM_022361.4	Endogenous	10	118	13	24	51	4	31	24	14	33	44	8	14	7	14	18	12	7	2	10	14	15	3	5	7	12	4	47
PPARG	NM_005037.5	Endogenous	258	69	92	34	334	102	62	254	154	26	92	438	484	44	52	146	100	189	44	26	44	39	10	51	345	52	65	46
PPARGC1A	NM_013261.3	Endogenous	63	21	111	25	31	119	69	12	372	27	24	45	38	44	41	16	362	43	40	24	9	54	3	124	20	256	25	29
PPP2CB	NM_001009552.1	Endogenous	1655	1607	1162	1182	650	2362	950	1685	1141	824	502	742	957	333	771	960	804	909	375	344	668	424	462	468	734	582	202	491
PPP2R1A	NM_014225.3	Endogenous	2645	1456	3832	4213	2700	3128	1814	2013	2898	1575	1130	1093	1711	2079	2704	1809	1355	1331	938	942	1470	825	1019	1162	1365	888	379	1359
PPP2R2C	NM_001206995.1	Endogenous	72	211	400	12	235	876	145	93	8	12	216	56	12	21	49	77	8	54	49	13	137	8	4	14	4	10	17	58
PRC1	NM_199413.1	Endogenous	132	554	648	215	417	364	1615	213	500	327	244	46	122	268	455	50	387	373	160	78	372	552	175	201	110	230	61	171
PREP	NM_002726.3	Endogenous	401	966	789	472	471	531	594	698	840	494	298	318	371	216	816	185	400	366	248	139	326	336	285	320	332	387	76	481
PRF1	NM_001083116.1	Endogenous	35	143	25	9	62	89	17	352	35	53	129	40	67	25	22	5	32	22	8	11	22	7	14	12	24	9	13	119
PRKAA2	NM_006252.3	Endogenous	274	59	167	385	218	17	671	26	339	63	33	52	59	35	139	202	16	38	47	87	113	475	7	150	23	8	12	28
PRKACA	NM_002730.3	Endogenous	1396	1185	2787	962	1347	1536	1756	1412	1852	2011	741	872	1047	7671	1302	1338	1901	1125	946	412	1345	823	208	732	643	1350	342	854
PRKACB	NM_182948.2	Endogenous	399	267	391	164	389	655	431	602	549	129	374	402	818	245	557	204	280	307	139	82	236	268	169	191	592	249	90	197
PRKCA	NM_002737.2	Endogenous	106	354	135	32	181	56	41	113	142	179	89	76	129	24	30	67	66	434	65	18	97	21	9	38	31	51	106	32
PRKCB	NM_212535.2	Endogenous	74	132	22	13	72	169	16	225	57	37	155	164	313	10	17	23	22	75	8	9	24	7	13	25	127	27	33	120
PRKDC	NM_006904.6	Endogenous	2467	1748	11298	3668	813	1815	5369	2600	3322	3277	2367	581	2966	2053	3289	1191	1272	1810	3420	1428	457	2419	1567	1335	2242	996	561	799
PRKX	NM_005044.4	Endogenous	6	9	10	8	13	8	10	10	12	9	12	2	8	3	3	6	8	7	7	7	2	7	1	9	3	8	3	6
PRLR	NM_000949.5	Endogenous	1314	665	310	153	373	2327	573	526	736	276	111	130	464	120	715	388	151	415	32	79	453	150	584	314	420	97	70	299
PROM1	NM_001145847.1	Endogenous	268	4293	4400	3606	2051	6269	8799	354	3644	1521	477	310	736	744	1088	12	1852	3987	883	1393	846	4759	942	1308	601	1536	949	670
PSAT1	NM_021154.4	Endogenous	349	232	513	317	309	410	1481	197	331	397	286	61	214	162	540	140	464	235	87	84	50	350	294	151	229	291	34	226
PSMB10	NM_002801.3	Endogenous	260	636	134	54	879	392	167	1303	216	436	331	218	377	118	208	118	210	232	45	57	306	45	56	91	197	136	89	235
PSMB7	NM_002799.2	Endogenous	2261	4011	6754	2658	3979	6574	2296	4657	2719	3789	1268	1132	1409	1364	3916	1318	2252	1761	1419	656	1570	769	1298	1004	1270	1327	375	1721
PSMB9	NM_002800.4	Endogenous	458	1746	137	51	2022	819	192	4102	285	1260	2304	493	797	180	155	147	467	354	76	64	1015	93	79	116	451	360	149	850
PTCH1	NM_000264.3	Endogenous	60	60	184	38	31	20	24	56	21	72	40	33	32	28	8	18	46	63	55	19	22	14	15	10	16	36	17	29
PTEN	NM_000314.6	Endogenous	454	314	445	160	190	311	313	412	191	208	200	396	415	227	491	246	306	420	158	81	70	187	35	68	126	218	114	162
PTGDS	NM_000954.5	Endogenous	303	214	77	9	73	472	12	505	120	28	643	1021	905	12	17	18	23	211	26	11	19	8	115	23	218	18	222	100
PTGER3	NM_000957.2	Endogenous	298	133	39	677	41	44	131	45	107	176	60	563	196	28	40	73	104	181	26	232	20	84	5	37	80	62	49	43
PTGS2	NM_000963.1	Endogenous	19	214	57	122	57	20	24	25	97	421	21	111	54	79	35	15	53	18	18	47	34	13	5	66	31	33	2	65
PTTG1	NM_004219.2	Endogenous	627	1050	1372	1376	1029	610	1595	1183	708	1214	552	130	380	910	1020	116	1210	705	308	287	706	466	414	271	403	595	112	422
PYCARD	NM_013258.3	Endogenous	104	223	69	17	205	110	57	747	52	253	263	66	172	92	110	100	111	76	31	22	75	23	108	29	135	60	22	63
RAC2	NM_002872.4	Endogenous	111	195	79	111	122	231	15	419	74	108	260	150	382	32	21	39	67	129	15	46	19	15	26	26	132	51	35	131
RAC3	NM_001316307.1	Endogenous	620	553	1352	1837	574	285	376	230	417	120	125	123	84	90	803	187	198	457	205	512	297	151	451	165	116	120	83	225
RAD51	NM_133487.3	Endogenous	70	224	340	186	406	246	290	140	152	121	60	45	82	185	196	61	235	98	75	54	133	126	196	71	90	145	21	74
RAD51C	NM_058216.2	Endogenous	257	171	205	218	226	151	206	128	265	149	111	79	120	73	243	94	105	113	85	105	94	98	32	102	69	84	47	98
RAD52	NM_134424.3	Endogenous	90	47	117	198	70	44	105	48	186	100	41	22	70	97	67	59	57	79	27	121	29	62	31	85	42	29	27	31
RAD54L	NM_003579.3	Endogenous	294	268	574	392	292	225	407	229	321	302	262	51	161	123	532	66	165	198	144	202	67	177	126	126	123	101	49	80
RARRES3	NM_004585.3	Endogenous	311	481	75	37	1133	1204	721	3447	272	346	490	355	592	64	265	218	322	188	31	30	729	173	26	62	502	134	46	284
RASAL1	NM_001193520.1	Endogenous	10	46	33	21	82	13	195	82	93	166	28	20	39	70	14	19	151	71	20	21	22	103	41	54	19	80	33	56
RASGRF1	NM_001145648.1	Endogenous	77	312	8	16	42	262	1857	78	132	162	116	70	66	29	125	50	147	97	9	8	9	650	5	50	33	35	26	34
RASGRF2	NM_006909.2	Endogenous	221	126	179	237	171	122	86	173	228	139	110	260	258	47	59	269	248	248	196	173	48	44	14	71	76	197	166	120
RASGRP1	NM_001128602.1	Endogenous	65	412	163	11	114	196	961	395	164	167	189	101	312	35	14	18	321	221	45	12	17	345	84	32	115	209	59	195
RB1	NM_000321.2	Endogenous	771	1159	722	420	477	1009	520	1359	831	1040	752	1042	975	1024	233	561	2406	608	300	267	199	231	267	352	675	2082	234	592
RBL1	NM_002895.3	Endogenous	509	511	1776	313	674	329	1211	377	970	408	203	132	263	374	562	161	648	286	633	269	255	616	161	367	154	418	117	190
RBL2	NM_001323611.1	Endogenous	1306	1291	2238	444	1457	1349	941	1965	1854	975	907	983	1625	979	1564	1656	2357	1389	611	297	651	586	439	914	771	1669	429	632
RBX1	NM_014248.3	Endogenous	2421	5194	5959	2140	2678	3997	5707	3541	5472	2578	2384	1903	2301	1725	3204	2532	2428	3167	1676	718	1188	1948	884	2110	1784	1843	777	1921
RELN	NM_005045.3	Endogenous	30	8	11	7	10	14	10	8	12	10	10	22	113	8	8	5	3	8	7	4	6	9	5	6	25	11	9	4
RFC4	NM_002916.3	Endogenous	833	1646	960	1063	984	612	2276	577	1721	498	317	202	425	389	1767	174	475	247	234	366	636	966	337	670	426	322	80	465
RNASE2	NM_002934.2	Endogenous	20	114	21	26	86	14	30	32	61	45	18	29	48	46	24	17	46	13	7	27	10	12	3	30	45	32	11	25
RNF103	NM_001198951.1	Endogenous	1104	539	1261	316	901	928	1394	622	847	481	403	342	523	389	1255	987	406	502	402	242	457	576	101	383	312	300	164	189
ROBO4	NM_019055.5	Endogenous	113	86	99	28	69	62	63	99	104	70	77	183	165	26	25	73	94	131	85	92	30	24	8	25	46	75	45	97
ROCK1	NM_005406.2	Endogenous	467	514	786	626	536	554	699	594	907	412	280	412	661	354	296	236	673	746	228	265	341	340	139	395	432	540	224	223
ROCK2	NM_001321643.1	Endogenous	647	967	1203	672	1048	510	596	864	1066	358	223	478	547	417	649	546	487	662	341	314	726	223	144	400	430	359	179	346
RORA	NM_134262.2	Endogenous	155	171	125	381	118	108	178	174	181	112	66	158	197	58	57	83	131	171	82	155	64	76	19	63	80	113	60	105
RORB	NM_006914.3	Endogenous	7	18	19	10	20	4	9	21	15	9	12	19	11	9	9	27	11	19	18	9	9	4	2	5	3	4	13	3
RPS6KA5	NM_182398.1	Endogenous	632	199	650	71	784	590	189	435	617	194	113	124	191	73	486	146	80	157	148	33	392	119	98	243	79	60	59	63
RPS6KB1	NM_001272042.1	Endogenous	419	420	365	365	428	225	299	349	662	226	190	229	285	166	468	251	314	168	123	162	154	138	48	301	146	171	80	201
RPS6KB2	NM_003952.2	Endogenous	444	281	542	519	438	371	421	403	450	220	298	125	266	127	459	266	186	224	148	269	305	189	131	183	178	131	70	264
RRM2	NM_001034.1	Endogenous	1706	1978	2254	3116	4248	1934	1749	1748	1357	1070	819	369	1935	765	3996	665	1078	755	477	773	2236	844	567	399	1902	486	144	1015
RUNX3	NM_001031680.2	Endogenous	93	372	261	51	186	115	65	287	77	210	156	99	220	287	29	36	294	165	87	64	117	94	13	32	91	220	66	245
S100A14	NM_020672.1	Endogenous	544	370	244	109	734	1623	231	4283	227	1276	987	247	466	170	764	186	1121	1280	71	58	358	181	673	79	427	563	191	309
S100A7	NM_002963.3	Endogenous	10	184	25	5	5	3153	21	14249	1046	195	42	112	13095	22	67	1707	10	120	11	3	6	1	3	481	16786	4	17	7008
S1PR1	NM_001400.3	Endogenous	78	32	29	18	37	50	32	29	49	34	47	94	78	35	22	25	31	26	15	27	9	14	9	43	20	25	16	24
SCARA5	NM_173833.5	Endogenous	17	39	57	15	13	30	25	26	29	9	11	93	93	14	25	15	10	35	14	11	11	8	4	5	8	14	6	20
SCUBE2	NM_020974.1	Endogenous	103	49	66	41	124	36	24	51	86	205	46	119	268	26	52	336	43	106	58	35	57	15	39	55	351	28	65	20
SELE	NM_000450.2	Endogenous	36	628	67	48	221	123	33	86	172	275	145	282	168	39	35	48	52	82	43	26	78	15	12	66	144	48	47	61
SERBP1	NM_001018067.1	Endogenous	4738	6642	13398	9021	4187	4432	21781	5472	7201	4740	3626	2540	5118	6433	9075	2737	2840	4968	2650	2206	2537	11633	6274	3245	4945	2049	1145	2066
SERPINB5	NM_002639.4	Endogenous	92	354	5641	15	17	17	894	39	2612	1349	358	83	404	587	10	19	2145	2661	1707	4	50	491	89	1319	444	1068	666	448
SERPINH1	NM_001207014.1	Endogenous	574	706	1045	220	298	329	765	401	689	836	239	384	344	278	319	576	567	587	327	233	181	262	375	267	229	334	174	677
SFN	NM_006142.3	Endogenous	107	1970	77	113	993	24	2508	1207	702	1181	195	256	473	66	442	760	701	856	27	64	574	1099	559	234	532	388	144	1988
SFRP1	NM_003012.3	Endogenous	495	1798	784	75	30	65	162	27	2259	701	403	576	567	280	57	240	2690	1312	124	36	13	100	413	744	232	1576	284	206
SFRP2	NM_003013.2	Endogenous	780	84	731	30	231	167	54	216	484	207	100	765	538	61	189	508	174	554	553	70	72	22	23	132	173	212	224	112
SFRP4	NM_003014.2	Endogenous	930	128	408	7	229	100	114	249	654	239	530	1523	1172	11	353	1070	780	2166	243	35	56	96	9	328	200	854	1809	59
SHC2	NM_012435.2	Endogenous	314	11	54	331	24	246	29	65	44	19	24	111	96	11	22	37	240	114	25	200	8	16	3	11	37	104	78	21
SHC4	NM_203349.3	Endogenous	16	306	375	3	17	10	403	21	468	90	19	19	33	830	9	12	85	675	177	3	7	193	116	263	14	83	190	60
SHE	NM_001010846.2	Endogenous	104	59	78	57	145	80	65	77	92	36	58	156	159	39	47	90	58	78	66	60	103	31	4	38	51	46	26	35
SHMT2	NM_001166356.1	Endogenous	279	208	290	250	408	145	295	203	307	116	117	68	159	164	231	157	131	128	56	114	153	105	99	145	70	68	41	78
SIDT1	NM_017699.2	Endogenous	359	49	23	43	381	1145	37	141	37	27	76	95	137	60	211	525	19	20	9	52	61	18	14	23	62	14	17	34
SIGIRR	NM_021805.2	Endogenous	175	304	126	208	293	186	125	330	121	86	225	105	211	40	409	62	135	194	58	144	107	44	138	40	80	86	55	73
SIX1	NM_005982.3	Endogenous	457	159	272	150	313	21	214	72	88	203	85	45	38	78	730	81	117	53	54	84	226	90	95	30	37	77	17	23
SKA3	NM_145061.5	Endogenous	38	107	132	128	178	178	246	109	86	74	40	19	82	76	86	36	117	84	35	33	56	102	49	68	43	61	18	48
SKP1	NM_006930.3	Endogenous	9999	7235	9910	5769	6610	6776	11839	12501	8924	6474	2985	5293	6292	7283	8792	4624	6778	6234	2766	1643	5597	4708	3406	3856	5206	4082	1512	3416
SKP2	NM_001243120.1	Endogenous	672	757	960	1868	925	802	765	412	775	526	573	234	1064	673	1966	142	1456	578	241	547	683	378	339	357	993	1036	162	456
SLC2A1	NM_006516.2	Endogenous	69	135	160	144	98	79	168	52	151	102	37	33	41	430	74	35	43	68	24	65	69	55	37	87	34	20	23	68
SLC39A6	NM_012319.2	Endogenous	1656	1377	3094	1721	1051	2257	1323	1104	3196	1331	711	1082	2269	2361	1335	1017	2932	897	931	773	815	767	883	1548	2334	1957	301	901
SLC44A4	NM_001178044.1	Endogenous	514	37	89	14	1461	201	8	16	20	54	9	54	45	21	687	16	19	8	17	8	827	4	27	9	28	14	10	22
SLPI	NM_003064.3	Endogenous	386	275	1192	4	1235	292	1645	394	173	645	287	116	102	2031	32	3536	1416	444	419	2	523	380	6	40	132	1256	160	439
SMAD1	NM_005900.2	Endogenous	915	679	811	324	816	1095	1184	458	1067	472	266	442	710	212	562	316	586	664	230	230	549	386	181	433	433	368	212	218
SMAD3	NM_001145104.1	Endogenous	167	139	328	60	112	154	154	95	323	207	187	123	199	89	131	150	110	165	83	47	78	99	11	129	81	64	63	43
SMAD4	NM_005359.5	Endogenous	649	867	2567	1410	760	728	1005	950	1199	876	353	532	1104	1280	559	394	1466	1864	710	514	528	613	435	501	648	1167	410	400
SMAD5	NM_005903.5	Endogenous	1255	457	952	453	896	346	635	634	823	442	255	424	632	363	595	421	420	613	346	179	607	267	111	356	348	356	184	237
SMC1B	NM_001291501.1	Endogenous	218	80	219	30	28	207	377	62	377	106	21	31	29	56	102	23	35	57	61	22	21	297	10	135	21	17	13	10
SMO	NM_005631.3	Endogenous	112	70	176	37	68	83	191	40	150	89	67	42	69	68	50	20	79	51	43	22	8	66	3	39	52	46	24	38
SMURF2	NM_022739.3	Endogenous	957	1368	977	852	824	677	958	687	947	693	464	389	538	188	946	562	562	790	434	288	465	520	145	401	314	466	261	573
SNAI1	NM_005985.3	Endogenous	79	116	1208	76	103	114	119	125	119	138	73	150	81	381	85	116	94	132	403	46	38	58	24	36	52	32	31	60
SNAI2	NM_003068.4	Endogenous	281	246	3165	56	177	172	84	235	469	187	146	257	215	1306	87	330	311	333	980	106	81	34	17	225	124	142	78	344
SOCS1	NM_003745.1	Endogenous	125	326	78	53	121	326	31	535	74	188	207	87	113	42	57	57	54	46	38	29	62	20	42	22	78	32	19	174
SOCS2	NM_003877.3	Endogenous	438	147	118	272	122	680	155	311	200	104	98	612	324	53	517	1172	205	274	80	127	41	79	17	89	175	120	102	101
SOCS3	NM_003955.3	Endogenous	213	802	150	39	233	107	106	431	409	444	113	1190	228	83	58	80	103	204	33	92	173	44	8	88	94	79	40	132
SOX10	NM_006941.3	Endogenous	42	1545	4112	2	17	1	1970	1	2116	1123	840	63	118	20	1	3	799	1301	771	7	1	733	535	681	46	466	275	301
SOX17	NM_022454.3	Endogenous	13	22	17	12	14	6	17	9	23	20	9	11	19	48	10	5	19	8	5	8	6	9	1	11	4	10	6	4
SOX2	NM_003106.2	Endogenous	10	22	11	31	916	12	15	15	24	75	7	46	13	150	19	6	13	6	6	20	718	7	1	17	3	5	7	7
SOX9	NM_000346.2	Endogenous	2018	796	1636	80	877	1442	1840	1566	2098	1327	250	377	809	3641	1706	461	2423	2217	455	50	598	1338	19	697	705	2393	504	717
SP1	NM_138473.2	Endogenous	700	575	657	231	578	733	642	790	875	444	294	281	536	265	647	398	424	482	188	108	276	221	150	349	266	321	154	196
SPC25	NM_020675.3	Endogenous	219	415	388	360	296	263	971	185	162	242	97	27	72	91	347	47	155	131	82	93	147	381	43	58	66	86	30	63
SPDEF	XM_011514457.1	Endogenous	246	26	12	14	132	143	14	16	9	20	10	19	26	33	202	31	12	7	11	5	42	13	3	6	7	4	5	8
SPN	NM_001030288.1	Endogenous	44	67	27	22	45	53	18	166	58	39	97	49	161	32	26	18	61	68	14	23	13	9	6	21	42	51	27	64
SPP1	NM_000582.2	Endogenous	1347	2453	2115	5740	4229	333	3414	558	9622	9766	780	674	1933	10537	707	2536	8680	4386	1523	19747	988	1162	1727	6284	1941	4845	1225	2314
SPRY1	NM_005841.2	Endogenous	2152	311	534	320	893	997	530	288	1181	343	301	2104	1306	255	518	401	582	517	316	255	599	250	64	378	428	632	193	246
SPRY2	NM_001318537.1	Endogenous	647	329	401	184	132	93	517	134	644	219	179	385	481	168	54	240	305	266	120	98	101	222	49	262	187	212	92	92
SPRY4	NM_030964.3	Endogenous	471	145	168	80	243	194	128	115	288	179	89	151	224	76	71	348	151	218	112	112	168	68	18	83	96	88	60	127
SRPX	NM_001170750.1	Endogenous	661	162	1614	55	166	135	248	105	565	299	261	1356	540	46	185	322	205	443	887	83	48	200	19	142	87	143	240	210
ST6GALNAC2	NM_006456.2	Endogenous	3638	377	51	45	889	1105	1748	468	509	265	75	312	326	50	2381	324	881	939	22	27	446	738	9	145	224	570	212	494
STAT1	NM_007315.3	Endogenous	2627	6889	1068	453	4250	4174	1857	10903	1186	3182	7122	1014	3115	951	995	1053	1347	1561	426	324	2669	857	337	433	2527	923	431	3269
STC1	NM_003155.2	Endogenous	104	173	24	357	155	515	121	65	277	113	26	88	80	206	153	30	45	10	24	163	175	76	57	164	35	72	11	49
SUV39H2	NM_001193424.1	Endogenous	632	875	848	1124	851	578	824	1006	818	752	524	202	547	934	921	236	531	513	251	425	473	340	822	327	482	375	113	329
SYTL4	NM_001129896.2	Endogenous	69	43	18	16	153	33	159	38	46	33	28	28	55	24	68	27	36	50	8	9	77	85	5	10	17	25	18	18
TAP1	NM_000593.5	Endogenous	711	4857	322	301	2241	1688	612	6992	372	1853	2357	421	1007	615	344	330	1091	731	126	155	1703	293	252	93	990	467	173	1395
TAP2	NM_018833.2	Endogenous	291	1279	407	281	862	465	466	2966	203	1029	1454	229	647	424	193	165	317	681	139	165	356	190	85	65	420	159	164	586
TAPBP	NM_003190.4	Endogenous	996	1575	1127	967	1164	1147	343	1993	430	1429	813	418	1126	490	631	303	1131	796	367	576	886	155	276	127	659	853	259	895
TBC1D9	NM_015130.2	Endogenous	918	497	427	230	494	1399	342	513	429	192	323	517	875	92	501	164	168	491	164	152	179	143	27	146	349	173	170	154
TBX1	NM_080646.1	Endogenous	268	219	972	122	104	16	32	44	33	11	38	69	87	32	412	187	51	42	256	43	93	9	5	14	50	32	21	194
TCEAL1	NM_004780.2	Endogenous	254	170	161	151	265	367	171	170	317	150	79	181	190	54	225	184	116	133	67	60	192	92	12	157	151	91	35	51
TCF4	NM_001243226.1	Endogenous	627	425	1068	69	303	474	125	609	391	398	582	717	872	458	152	446	461	657	328	131	119	76	43	114	291	346	272	355
TCF7L1	NM_031283.2	Endogenous	256	172	286	17	62	30	657	112	273	260	331	79	96	216	30	51	268	232	95	14	51	284	51	138	33	131	88	78
TEK	NM_000459.4	Endogenous	80	45	60	21	69	75	21	52	95	29	25	184	105	11	42	63	53	54	38	31	32	18	10	32	53	45	24	39
TFDP1	NM_007111.4	Endogenous	591	2145	1360	4513	985	561	1187	999	6773	924	1187	354	576	1129	820	438	2593	1614	289	1509	589	543	524	2546	501	1368	297	629
TFF1	NM_003225.2	Endogenous	997	23	19	21	64	48	49	17	22	16	7	100	28	35	14	16	18	11	7	13	12	19	2	15	25	11	9	10
TFF3	NM_003226.3	Endogenous	8956	5	11	7	30570	102	215	4	10	12	12	109	100	6	20	52	7	3	5	7	3285	93	2	2	108	4	16	4
TGFB1	NM_000660.4	Endogenous	1093	643	349	485	521	407	165	884	582	577	1329	653	1345	134	368	539	618	1004	339	531	253	79	43	170	415	481	510	507
TGFB2	NM_001135599.3	Endogenous	202	850	2996	277	46	206	299	53	179	705	82	79	141	174	527	295	167	180	823	87	82	135	147	77	161	119	51	207
TGFB3	NM_001329938.1	Endogenous	630	64	142	24	179	130	31	97	95	88	80	135	100	20	53	161	83	171	95	38	65	13	6	41	39	46	116	65
TGFBR2	NM_001024847.2	Endogenous	1168	715	409	67	1135	873	298	963	627	506	681	1885	1513	162	265	970	595	814	269	151	261	152	58	160	552	587	287	483
THBS1	NM_003246.2	Endogenous	9540	9907	8722	1105	4531	3243	2792	1859	10447	8252	1595	12878	4079	1635	3757	17726	9253	13424	5716	4039	1458	1525	199	3829	2495	6399	4269	4340
THBS2	NM_003247.3	Endogenous	3908	2123	5361	792	977	743	1401	897	4816	1577	959	1583	1073	55	1012	4359	2947	3099	2594	1281	292	657	68	1527	314	1750	1962	1499
THBS4	NM_001306212.1	Endogenous	719	41	313	290	150	33	37	16	90	76	27	327	532	20	107	256	33	306	152	104	20	42	7	47	300	74	60	16
THY1	NM_006288.3	Endogenous	1213	1118	1162	210	1034	749	535	1004	1074	1171	502	1251	1493	64	560	1789	1513	1392	871	487	323	209	44	298	314	822	361	676
TIE1	NM_005424.4	Endogenous	142	107	82	46	86	103	69	97	96	126	116	165	268	120	46	67	89	83	93	118	52	35	16	40	81	93	58	75
TIGIT	NM_173799.2	Endogenous	87	244	38	32	121	251	23	672	79	90	329	106	329	62	64	31	36	124	6	20	33	14	28	32	133	45	52	122
TIMP4	NM_003256.3	Endogenous	242	19	24	25	64	34	26	42	57	17	59	364	159	34	38	12	24	170	5	16	44	12	1	13	172	22	58	16
TLE3	NM_001105192.1	Endogenous	801	944	1578	347	640	829	275	879	1452	583	402	394	709	355	790	568	538	580	341	139	268	159	272	509	323	413	134	319
TLR4	NR_024168.1	Endogenous	363	606	195	61	670	367	97	646	311	236	640	511	696	63	148	290	365	362	99	114	148	47	51	120	284	348	150	333
TLX1	NM_001195517.1	Endogenous	69	123	109	15	25	21	9	47	131	33	35	11	5	27	10	7	16	15	31	8	7	6	4	49	7	12	8	29
TMEM45B	NM_138788.3	Endogenous	1122	13	6	10	177	298	19	9	9	6	10	55	35	7	178	250	19	12	3	4	151	13	5	4	18	11	12	67
TMPRSS2	NM_005656.3	Endogenous	311	18	17	8	551	192	1612	64	65	75	37	34	49	303	74	129	413	41	6	7	366	546	2	27	23	241	15	13
TMPRSS4	NM_019894.3	Endogenous	95	16	9	4	488	352	41	53	138	32	5	48	16	8	123	20	6	9	3	5	322	7	6	34	19	2	1	52
TNF	NM_000594.3	Endogenous	40	1441	74	55	117	139	115	308	170	273	172	79	139	52	62	83	81	446	36	35	50	24	27	71	78	41	90	156
TNFAIP6	NM_007115.3	Endogenous	398	777	237	84	290	125	117	288	309	535	147	515	140	247	120	225	249	289	194	185	128	59	27	124	133	155	140	372
TNFSF10	NM_003810.3	Endogenous	6881	7650	202	97	1591	1650	2470	13833	2826	2375	4026	1056	1845	303	2121	1746	1713	1730	96	185	1136	794	80	1236	2206	1333	491	1530
TNKS	NM_003747.2	Endogenous	605	850	842	525	196	496	188	503	410	231	186	196	525	156	265	181	319	397	257	230	166	98	161	198	343	304	106	181
TNKS2	NM_025235.3	Endogenous	901	635	922	528	1043	1992	763	949	893	367	383	562	664	436	1442	727	548	522	230	236	521	524	193	329	421	448	176	422
TNN	NM_022093.1	Endogenous	88	45	70	34	62	16	208	37	83	24	38	77	137	42	27	18	44	65	31	41	13	123	7	30	150	80	47	19
TOP2A	NM_001067.3	Endogenous	887	3498	4774	2499	1637	2075	5099	2418	1250	2281	562	275	765	1007	4600	235	1419	1258	1060	623	1013	2064	831	493	757	922	223	1012
TP53	NM_000546.2	Endogenous	339	420	378	212	1879	331	3622	2257	510	1497	493	439	710	1071	2112	196	378	755	144	136	754	1879	1019	180	550	241	221	775
TPSAB1	NM_003294.3	Endogenous	301	292	146	21	151	76	45	452	610	915	154	811	854	78	79	704	46	391	65	22	36	24	13	106	181	35	220	192
TRIP13	NM_001166260.1	Endogenous	244	667	597	869	725	504	1191	333	215	587	80	53	369	281	768	93	890	253	135	221	353	470	681	88	543	509	57	216
TSPAN1	NM_005727.2	Endogenous	533	21	18	4	4436	358	8	400	38	58	8	98	47	15	109	616	12	14	2	3	1946	4	246	22	59	13	5	4
TSPAN7	NM_004615.3	Endogenous	240	73	228	293	120	219	93	31	534	297	94	657	369	25	43	37	33	104	62	163	34	62	636	188	89	23	59	61
TTK	NM_003318.4	Endogenous	148	684	519	278	360	548	1077	361	345	320	120	57	148	124	1086	38	299	189	145	76	187	478	181	114	160	186	22	135
TTYH1	NM_020659.3	Endogenous	6	30	258	20	18	7	16	15	70	192	37	7	14	1089	10	20	43	8	27	13	7	25	84	45	9	52	5	46
TUBA4A	NM_006000.2	Endogenous	128	232	929	338	427	323	177	520	554	141	401	95	204	180	330	423	152	177	196	134	154	94	228	212	108	95	48	341
TWIST1	NM_000474.3	Endogenous	73	33	45	36	25	54	7	9	27	29	38	29	20	27	5	11	14	35	27	26	7	7	1	8	4	12	17	12
TWIST2	NM_001271893.3	Endogenous	5	11	9	9	5	14	4	8	9	7	10	8	6	9	4	4	5	7	6	5	8	6	2	7	3	1	5	2
TYK2	NM_003331.4	Endogenous	279	252	420	192	181	194	350	301	232	350	356	127	311	419	215	128	204	221	160	143	101	120	36	78	124	136	84	116
TYMP	NM_001113755.2	Endogenous	2124	9324	973	202	1461	1896	811	10199	1431	4624	4345	1312	2993	1627	671	2093	3050	2460	403	476	835	259	618	433	2298	2049	689	2196
TYMS	NM_001071.1	Endogenous	536	1440	745	4150	1680	738	2594	522	735	1204	1063	172	391	488	787	126	1287	671	197	1037	796	1443	379	264	325	603	129	789
UBE2C	NM_007019.2	Endogenous	848	2223	7805	1850	1887	1831	4220	1676	1170	1525	454	201	464	1473	2359	345	1244	738	1670	364	820	1516	1076	430	467	815	148	718
UBE2T	NM_014176.1	Endogenous	142	444	365	325	209	374	387	227	211	254	176	62	170	130	538	39	220	104	87	84	100	169	131	106	164	110	12	84
VCAN	NM_001126336.2	Endogenous	3839	2494	3885	478	1859	1586	1083	1719	3875	2701	1318	4104	2503	6437	1670	5059	4033	4875	1720	1181	525	748	561	1308	1059	2112	2079	1877
VEGFA	NM_001171623.1	Endogenous	976	1619	2017	500	2206	994	2387	636	2701	2293	374	414	522	1441	637	710	964	594	675	385	1086	978	118	1739	244	593	191	922
VEGFD	NM_004469.4	Endogenous	56	25	49	638	50	30	36	33	56	38	24	170	70	17	17	13	30	41	37	222	14	8	9	15	16	13	24	14
VIM	NM_003380.3	Endogenous	16038	35974	23251	3893	14712	14558	39348	16334	69539	32263	9205	29782	22095	65634	5541	14627	27480	34170	10334	7898	5220	20848	1733	28661	7029	20307	9902	21331
VIT	NM_053276.3	Endogenous	19	30	136	332	54	10	274	13	23	11	19	25	75	54	16	6	16	16	54	228	3	778	415	18	15	7	5	15
WDR77	NM_024102.2	Endogenous	680	469	1456	1261	676	584	1022	698	1408	769	373	259	728	477	408	266	450	417	326	442	273	492	727	571	608	262	117	345
WEE1	NM_003390.3	Endogenous	1398	1029	3088	976	2248	1952	2971	1063	3784	901	404	635	780	568	3486	1948	1091	860	1020	469	1199	1605	364	1702	599	958	245	456
WIF1	NM_007191.2	Endogenous	46	20	62	17	36	5	19	10	1625	65	25	29	149	97	8	13	20	299	21	15	17	10	3	1210	37	7	59	9
WNT10A	NM_025216.2	Endogenous	25	33	31	179	24	22	14	65	39	43	66	23	45	55	7	9	18	84	20	122	7	5	3	20	20	7	21	60
WNT11	XM_011545241.2	Endogenous	43	61	32	17	20	31	144	189	58	87	116	69	73	31	27	18	90	97	11	11	9	77	13	27	32	61	50	100
WNT2	NM_003391.2	Endogenous	46	130	18	30	95	72	36	141	59	115	17	64	66	47	55	127	129	113	16	47	16	15	16	37	33	84	28	87
WNT4	NM_030761.4	Endogenous	29	79	17	37	47	29	49	20	24	26	11	17	18	56	23	10	15	18	13	23	24	18	56	13	16	7	8	15
WNT5A	NM_003392.3	Endogenous	174	672	523	112	69	19	172	120	153	309	171	36	93	44	125	71	106	102	157	101	23	45	6	67	53	50	31	241
WNT5B	NM_030775.2	Endogenous	28	58	26	56	69	16	53	31	82	344	33	19	62	86	23	38	208	49	19	70	15	48	2	47	17	119	23	49
WNT6	NM_006522.3	Endogenous	28	26	58	10	10	5	15	10	34	12	19	12	10	18	6	9	9	8	28	8	9	10	4	36	4	6	3	12
WNT7B	NM_058238.2	Endogenous	41	83	38	31	54	16	81	82	35	108	22	32	44	187	22	60	82	48	9	32	43	29	23	18	39	34	9	287
WRN	NM_000553.4	Endogenous	405	329	697	547	138	436	369	367	443	240	178	170	291	105	196	252	127	224	213	236	61	184	185	221	269	103	78	153
WT1	NM_000378.3	Endogenous	5	59	22	37	54	11	25	20	30	24	50	16	32	52	17	18	36	29	18	37	31	4	1	39	9	21	18	12
XRCC2	NM_005431.1	Endogenous	126	124	592	628	265	339	656	308	376	272	171	31	147	130	436	67	180	92	143	312	59	303	157	111	192	111	20	66
XRCC3	NM_001100119.1	Endogenous	206	107	440	248	505	99	264	134	427	164	109	42	117	103	181	74	87	83	85	85	106	137	73	112	81	40	18	55
ZBTB16	NM_001018011.1	Endogenous	146	3	11	5	4	7	4	12	14	5	9	79	110	6	11	373	4	26	3	3	6	9	1	7	24	6	5	8
ZEB1	NM_001128128.2	Endogenous	715	287	304	80	344	315	146	428	445	264	296	681	559	142	179	486	334	506	222	194	114	75	29	154	183	283	232	220
ZEB2	NM_001171653.1	Endogenous	1120	1366	481	345	769	928	296	1306	1042	637	1047	2261	1914	343	292	692	741	1290	367	482	244	132	108	356	536	668	514	834
ZFPM2	NM_012082.3	Endogenous	46	113	35	17	41	22	38	32	74	37	25	88	45	102	37	65	50	86	25	32	18	17	5	53	8	26	30	23
ZFYVE9	NM_004799.3	Endogenous	362	271	1074	717	492	387	520	365	629	284	226	169	372	192	79	257	233	300	297	207	177	269	280	315	227	142	88	137
ZIC2	NM_007129.2	Endogenous	11	36	8	91	95	344	34	44	38	15	16	10	23	61	61	46	26	68	4	41	127	13	6	51	9	8	22	18
ZNF205	NM_003456.2	Endogenous	193	178	271	125	238	155	184	110	224	178	62	71	110	133	150	81	185	92	72	59	89	93	33	81	85	125	26	66
ABCF1	NM_001090.2	Housekeeping	813	853	3281	1814	1284	1151	1207	1223	1047	762	563	410	604	350	1345	452	932	1013	687	631	752	572	522	405	441	466	280	667
ACTB	NM_001101.2	Housekeeping	65031	72591	37954	38084	71715	68643	75344	77048	60972	54960	39613	38855	53086	20289	60194	46503	49618	55203	16111	16589	36146	28969	11839	22639	34857	32270	17437	33972
G6PD	NM_000402.4	Housekeeping	625	244	314	431	757	950	346	1824	305	295	186	250	363	110	348	1695	140	203	70	160	571	122	172	99	191	99	54	117
GUSB	NM_000181.1	Housekeeping	890	352	549	387	485	842	596	792	574	401	224	200	429	528	715	543	415	251	170	203	408	240	108	178	276	266	63	175
MRPL19	NM_014763.3	Housekeeping	1499	1122	2020	1610	1490	2558	2844	1402	1351	1091	1450	559	1158	529	2092	810	779	615	492	475	962	1586	512	621	1088	534	204	660
NRDE2	NM_017970.3	Housekeeping	419	185	488	206	758	352	432	214	522	184	160	132	271	211	207	152	171	214	126	169	203	251	40	217	151	139	90	120
OAZ1	NM_004152.2	Housekeeping	3641	10480	9799	5135	5965	10802	7890	8955	7892	3839	2295	4008	4081	4532	8847	5350	4302	3974	2287	1532	3623	2847	2183	3132	3030	2424	885	3460
POLR2A	NM_000937.2	Housekeeping	1292	713	1382	741	1873	714	991	1658	793	1100	955	505	1258	685	1148	644	745	909	332	373	750	461	177	265	489	548	318	472
PSMC4	NM_006503.2	Housekeeping	373	937	689	721	499	558	716	527	499	672	225	233	382	935	447	307	270	305	179	187	396	303	1104	234	347	184	53	408
PUM1	NM_001020658.1	Housekeeping	1979	1515	2550	1450	1268	1167	2139	1528	1570	1192	714	637	1072	1013	1507	966	1065	1425	683	732	609	1012	382	678	603	863	410	435
RPLP0	NM_001002.3	Housekeeping	23905	21274	65277	102776	24872	20761	37690	36361	47967	31615	10783	20037	21926	27866	33590	23550	24052	23174	14292	22414	7155	20176	27324	21792	15668	15862	5733	13769
SDHA	NM_004168.3	Housekeeping	1289	1116	1061	780	1734	2469	1877	902	1639	789	313	416	760	495	1752	479	994	709	284	376	751	585	300	561	521	489	224	401
SF3A1	NM_005877.4	Housekeeping	790	722	1548	469	733	601	1189	730	1069	872	657	458	752	600	881	503	362	544	357	168	482	705	399	353	405	373	213	406
STK11IP	NM_052902.2	Housekeeping	300	111	298	142	142	236	157	146	139	121	158	67	169	98	277	172	124	114	62	86	49	69	40	37	61	71	37	79
TBC1D10B	NM_015527.3	Housekeeping	297	307	399	205	335	162	248	463	417	421	240	128	221	222	353	171	292	241	125	100	156	111	56	133	119	203	72	166
TBP	NM_001172085.1	Housekeeping	682	432	1124	597	369	484	662	714	1657	390	333	251	487	316	1319	313	603	296	356	235	247	536	291	645	362	365	105	248
TFRC	NM_003234.1	Housekeeping	2154	7580	2700	3011	2601	2724	8565	1702	4223	984	929	1038	1012	1388	2012	751	1576	805	645	1022	1170	2678	2526	1288	998	1358	217	1153
UBB	NM_018955.3	Housekeeping	7827	15050	8529	20686	14087	25284	28546	25119	17003	10266	5581	7814	8863	8368	11521	10131	11760	3855	2845	4476	7155	14898	5406	6783	6765	6312	1191	3923
NEG_A(0)	ERCC_00096.1	Negative	5	4	10	5	10	2	5	5	8	5	3	9	4	8	7	5	6	7	3	3	3	2	1	4	5	3	1	4
NEG_B(0)	ERCC_00041.1	Negative	7	8	7	2	19	83	10	13	7	9	5	7	11	6	8	54	8	7	1	6	5	7	6	7	8	4	7	3
NEG_C(0)	ERCC_00019.1	Negative	10	7	7	5	6	7	3	6	11	12	4	6	3	5	7	5	6	11	6	7	6	8	8	4	5	4	3	2
NEG_D(0)	ERCC_00076.1	Negative	9	7	4	4	10	3	3	10	6	5	4	3	4	5	8	2	12	5	4	4	11	8	2	3	2	8	5	2
NEG_E(0)	ERCC_00098.1	Negative	9	19	6	8	3	4	8	12	10	4	5	4	6	9	6	5	16	5	2	4	1	3	3	2	1	7	1	8
NEG_F(0)	ERCC_00126.1	Negative	12	12	29	26	13	16	18	16	15	15	4	12	12	15	16	10	8	6	11	8	5	10	9	6	10	8	1	7
NEG_G(0)	ERCC_00144.1	Negative	3	4	6	4	2	5	3	6	4	4	3	3	4	5	5	6	6	4	5	5	4	2	4	1	2	1	1	3
NEG_H(0)	ERCC_00154.1	Negative	2	6	6	2	3	1	7	9	5	8	4	2	7	8	10	5	9	14	6	3	3	4	1	7	4	1	5	4
POS_A(128)	ERCC_00117.1	Positive	24682	23168	24515	24333	23589	23102	21898	20567	27196	24324	15725	16938	18718	18492	16298	15038	19591	21315	9885	9344	9096	9070	7382	10148	8473	6991	7611	8065
POS_B(32)	ERCC_00112.1	Positive	7622	7392	7678	7797	7422	7468	6974	6454	8702	7485	4916	5145	5432	6100	5371	4850	6105	6396	3341	3114	3128	3054	2503	3370	3025	2418	2584	2743
POS_C(8)	ERCC_00002.1	Positive	1995	1971	2135	1989	1997	2035	1931	1744	2384	2142	1397	1513	1645	1652	1586	1362	1737	1763	958	836	857	842	779	981	835	729	734	794
POS_D(2)	ERCC_00092.1	Positive	496	484	502	515	470	486	443	423	571	515	356	386	414	402	354	346	415	409	256	213	191	209	166	213	222	165	151	199
POS_E(0.5)	ERCC_00035.1	Positive	92	82	88	102	89	91	88	75	82	83	59	68	73	76	53	48	62	69	29	36	40	26	22	26	27	29	21	30
POS_F(0.125)	ERCC_00034.1	Positive	25	43	35	36	29	34	30	24	38	25	26	22	28	18	23	28	30	36	11	16	12	12	9	19	16	13	10	12
